# Supplementary material for: t(15;21) translocations leading to the concurrent downregulation of RUNX1 and its transcription factor partner genes SIN3A and TCF12 in myeloid disorders
Source: Mol Cancer. 2015 Dec 16;14:211. doi: 10.1186/s12943-015-0484-0 (PMC4681058; doi:10.1186/s12943-015-0484-0)
Supplement: Additional file 9: Table S6. — IPA analysis results obtained in case 1. IPA analysis results obtained in case 2. (XLS 232 kb) [file 12943_2015_484_MOESM9_ESM.xls]

## Sheet: case 1
Table S6. IPA analysis results obtained in case 1.
Pathway enrichment analyses carried out on differentially expressed genes between case 1 vs. TCGA's samples affected by AMLs with normal karyotype, respectively. Significantly enriched Ingenuity Canonical Pathways are reported, together with three measures of association: (1) an enrichment p-value of the right-tailed Fisher’s exact test; (2) a ratio of the number of genes from
the list that maps to the pathway divided by the total number of genes that map to	-log(p-value)	Ratio	z-score	Molecules
the same pathway; (3) a z-score assessing the match of observed and predicted activated/inhibited pathways. Additionally, lists of differentially expressed genes belonging to each reported pathways are reported in the last column.	1.78E00	2.52E-01	6.928	RAF1,MYL6,DIAPH3,PIK3R1,WASL,GNG13,CLIP1,GNAT1,MAP2K2,PIK3CG,EZR,BAIAP2,MRAS,MYL4,GFAP,GNA13,ACTA1,GNG12,MAP3K9,NOX4,ARHGEF4,ARHGEF15,GNG2,SEPT7,RDX,RHOJ,GNAZ,NFKB2,CDH1,CDH5,CDC42,ARHGEF16,CDH20,GNAO1,MAPK10,PIK3CA,SEPT3,PIK3R5,NFKB1,CDH7,JUN,GNG11,CDH3,RHOU,GNG5,ACTC1,MYL12B,ARHGEF12,ARPC5L,RHOC,MYLPF,CDH6,CDC42EP3,CDC42EP4,GNAI3,RHOV,CDH10,CDH17,ELK1
	2.26E00	2.73E-01	6.782	RAF1,PIK3CA,ICAM1,PIK3R1,PIK3R5,GNG13,CXCR1,NFKB1,IRAK1,PGF,VEGFA,HMOX1,GNG11,JUN,MAP2K2,PROK1,PIK3CG,RHOU,MRAS,FIGF,CXCL1,GNA13,GNG5,NFKBIB,MYL12B,GNG12,EGFR,SRC,RPS6KB1,CXCL8,VCAM1,NOX4,NRAS,FLT1,RHOC,GNG2,DEFA1 (includes others),HBEGF,RHOJ,CSTB,GNAI3,BCL2L1,RHOV,CDH1,MAPK10,PRKCH,PTGS2,MAP4K4,MMP9,IRAK2
	5.15E00	3.67E-01	6.557	PIK3CA,IL1A,ICAM1,LIF,PIK3R1,PIK3R5,NFKB1,IL17B,JUN,KAT2B,MAP2K2,IL17D,PIK3CG,TGFB2,RHOU,MRAS,OSM,TNFRSF1B,PLAT,TNFRSF11B,IFNG,CXCL8,VCAM1,SELE,NRAS,KAT7,HAT1,RHOC,IFNGR2,RHOJ,IFNGR1,IL1R1,NFKB2,IL17A,TLR4,RHOV,CDC42,LTA,KAT6A,MAPK10,IL1B,MAP2K3,ELK1,TNF
CREB Signaling in Neurons	2.92E00	2.92E-01	6.000	RAF1,GRM2,PIK3CA,CAMK4,GRM3,GRID1,GRIN2D,GRIA1,PIK3R1,PIK3R5,POLR2J,GNG13,PLCH2,GRIA4,EP300,PLCD3,GTF2B,GNG11,GNAT1,MAP2K2,ADCY5,PIK3CG,MRAS,GRM6,ATF4,GNA13,GNG5,PLCL1,GNG12,POLR2L,CAMK2B,POLR2I,GRIN2B,NRAS,GRM1,GRIK3,GNG2,POLR2K,PLCL2,GRM4,GNAZ,GRM7,GNAI3,GRIK4,ADCY1,GNAO1,PRKAG2,PRKCH,ELK1,GRIA3
cAMP-mediated signaling	3.31E00	2.88E-01	5.859	ADRA2B,ENPP6,RAF1,HCAR3,VIPR2,GRM3,PDE3A,ADRB3,FFAR3,MAP2K2,ADCY5,RGS10,ATF4,GRM6,ADORA2B,PDE11A,PDE2A,APLNR,OPRM1,CNR1,SSTR3,GRM4,PDE4B,PPP3CC,PDE1C,PDE6H,S1PR3,GRM7,CNGB1,DUSP9,ADRA2A,RAP1GAP,CREM,GNAO1,DUSP4,MC1R,PTGER2,GRM2,CAMK4,CHRM4,PDE4A,HTR1D,HRH3,EP300,PPP3R2,PDE4D,CNGB3,HCAR2,PTGER4,CAMK2B,SRC,RGS2,NPY1R,FPR2,DRD5,AKAP6,XCR1,GNAI3,GPER1,CCR4,ADCY1,S1PR1,ADORA2A
Thrombin Signaling	1.7E00	2.57E-01	5.692	RAF1,MYL6,PIK3R1,GNG13,PLCH2,PLCD3,MAP2K2,GNAT1,ADCY5,PIK3CG,MRAS,MYL4,GNA13,PLCL1,GNG12,RPS6KB1,ARHGEF4,ARHGEF15,GNG2,RHOJ,NFKB2,PLCL2,GNAZ,ARHGEF16,GNAO1,PRKCH,PIK3CA,CAMK4,F2RL3,PIK3R5,PPP1CB,NFKB1,GNG11,RHOU,GATA6,GNG5,MYL12B,EGFR,CAMK2B,SRC,NRAS,ARHGEF12,RHOC,MYLPF,GNAI3,RHOV,ADCY1,ELK1,GATA3
Neuropathic Pain Signaling In Dorsal Horn Neurons	2.43E00	3.1E-01	5.568	GRM2,PIK3CA,KCNN3,CAMK4,GRM3,PIK3R1,GRIA1,GRIN2D,PIK3R5,KCNN2,PLCH2,GRIA4,PLCD3,KCNN1,PIK3CG,GRM6,KCNQ3,PLCL1,CAMK2B,GRIN2B,SRC,GRIN3B,GRM1,GRM4,PLCL2,GRM7,NTRK2,PRKAG2,PRKCH,ELK1,GRIA3
Role of NFAT in Cardiac Hypertrophy	8.67E-01	2.29E-01	5.516	IL6ST,RAF1,PIK3CA,CAMK4,LIF,PIK3R1,PIK3R5,CSNK1A1,GNG13,PLCH2,EP300,TGFBR2,PPP3R2,PLCD3,GNG11,IGF1,MAP2K2,ADCY5,PIK3CG,TGFB2,MRAS,GNG5,PLCL1,GNG12,CAMK2B,SRC,NRAS,MEF2BNB-MEF2B,GNG2,SLC8A2,PPP3CC,PLCL2,NFATC4,GNAI3,ADCY1,MAPK10,PRKAG2,MAP2K3,PRKCH,SLC8A1,RCAN2
NF-κB Signaling	2.56E00	2.83E-01	5.485	RAF1,PIK3R1,TGFBR3,TAB2,TGFBR2,TNIP1,PIK3CG,TLR1,MRAS,NFKBIB,TNFRSF11B,TBK1,NFKB2,MALT1,IL33,IL1RN,ZAP70,TNF,IL1A,PIK3CA,NFKBIE,BMP2,PIK3R5,BMPR2,TNFAIP3,NFKB1,EP300,IRAK1,TANK,NFKBIA,CARD10,TNFRSF1B,EGFR,NRAS,FLT1,RELB,IL1R1,TNFRSF11A,FADD,TLR4,NTRK2,BCL10,NTRK3,LTA,PELI1,IL1B,MAP3K8,EIF2AK2,MAP4K4
PPARα/RXRα Activation	4.44E-01	2.07E-01	-5.385	RAF1,GPD1,PRKAB1,TGFBR3,NFKBIE,BMPR2,PLCH2,NFKB1,ADIPOR1,ABCA1,EP300,TGFBR2,PLCD3,NFKBIA,JUN,MAP2K2,IL1RL2,ADCY5,TGFB2,MRAS,PRKAA2,PLCL1,NFKBIB,ACVR1C,NRAS,NFKB2,PLCL2,IL1R1,IL18RAP,APOA1,HELZ2,ADCY1,PRKAG2,IL1B,MAP2K3,MAP4K4,ACVR2A
IL-6 Signaling	3.05E00	3.19E-01	5.333	IL6ST,SOCS3,RAF1,SOCS1,PIK3CA,IL1A,PIK3R1,NFKBIE,PIK3R5,NFKB1,VEGFA,NFKBIA,JUN,IL1RL2,MAP2K2,PIK3CG,MRAS,NFKBIB,TNFRSF1B,MAPKAPK2,TNFRSF11B,CXCL8,NRAS,IL1R1,CEBPB,NFKB2,IL18RAP,IL33,IL1RN,CRP,MAPK10,CD14,IL1B,MAP2K3,ELK1,MAP4K4,TNF
RhoGDI Signaling	1.19E00	2.43E-01	-5.303	MYL6,WASL,GNG13,EP300,CDH7,GNG11,GNAT1,CDH3,EZR,MRAS,RHOU,MYL4,GNA13,GNG5,ACTC1,MYL12B,ACTA1,GNG12,SRC,ARHGEF4,ARHGEF12,RHOC,ARPC5L,ARHGEF15,MYLPF,GNG2,RDX,CDH6,RHOJ,GNAZ,GNAI3,CDH1,RHOV,CDH5,CDC42,CDH20,ARHGEF16,GNAO1,CDH10,CDH17,ESR1,ARHGAP8/PRR5-ARHGAP8
p38 MAPK Signaling	2.39E00	2.99E-01	5.209	IL1A,TIFA,DDIT3,TAB2,FAS,EP300,IRAK1,TGFBR2,IL1RL2,PLA2G2F,DUSP10,TGFB2,RPS6KB2,ATF4,STAT1,TNFRSF1B,MAPKAPK2,FASLG,HIST2H3C,RPS6KB1,MEF2BNB-MEF2B,HIST1H3C,IL1R1,MKNK2,IL18RAP,IL33,FADD,RPS6KA6,H3F3A/H3F3B,IL1RN,IL1B,MAP2K3,ELK1,TNF,IRAK2
Role of NFAT in Regulation of the Immune Response	1.1E00	2.4E-01	5.209	CD247,RAF1,FYN,PIK3CA,CAMK4,PIK3R1,NFKBIE,PIK3R5,CSNK1A1,GNG13,NFKB1,PPP3R2,CD28,NFKBIA,JUN,GNG11,GNAT1,MAP2K2,PIK3CG,MRAS,GNA13,GNG5,NFKBIB,GNG12,ITK,NRAS,MEF2BNB-MEF2B,CSNK1G3,GNG2,PPP3CC,NFATC4,GNAZ,NFKB2,CD3D,CD3G,GNAI3,GNAO1,ZAP70,LYN,CD86,RCAN2
Role of Pattern Recognition Receptors in Recognition of Bacteria and Viruses	3.12E00	3.15E-01	5.196	IL1A,PIK3CA,LIF,PIK3R1,PIK3R5,IFNB1,C1QC,C1QA,CCL5,C1QB,NFKB1,IL17B,IFIH1,IL17D,PIK3CG,TLR1,TGFB2,OSM,IFNK,RIPK2,PTX3,IFNG,CXCL8,C3,NLRP3,C5AR1,IL10,NFKB2,IL17A,TLR4,IRF7,CLEC7A,LTA,MAPK10,IL1B,IFNA21,PRKCH,EIF2AK2,TNF,IFNA1/IFNA13
Cholecystokinin/Gastrin-mediated Signaling	1.15E00	2.57E-01	5.099	RAF1,SRC,IL1A,NRAS,MEF2BNB-MEF2B,RHOC,RHOJ,EPHA4,BCAR1,IL33,RHOV,JUN,MAP2K2,IL1RN,CREM,MAPK10,MRAS,RHOU,IL1B,PRKCH,MAP2K3,PTGS2,GNA13,ELK1,TNF,EGFR
Tec Kinase Signaling	1.07E00	2.41E-01	5.099	FYN,PIK3CA,PIK3R1,PIK3R5,GNG13,NFKB1,FAS,GNG11,GNAT1,PIK3CG,MRAS,RHOU,GNA13,GNG5,STAT1,ACTC1,FASLG,GNG12,ACTA1,ITK,TNFRSF21,SRC,RHOC,GNG2,TNFRSF10B,RHOJ,GNAZ,NFKB2,STAT4,FADD,GNAI3,TLR4,RHOV,GNAO1,MAPK10,LYN,PRKCH,TNF
Calcium Signaling	6.56E-01	2.19E-01	5.099	RAP2B,RAP2A,TNNT1,CAMK4,TNNI2,MYL6,ATP2B1,GRIN2D,GRIA1,CHRNB4,TPM1,TRPC3,GRIA4,EP300,PPP3R2,ATF4,MYL4,CHRNA3,ACTC1,ACTA1,CAMK2B,GRIN2B,GRIN3B,CHRNA4,MEF2BNB-MEF2B,RYR2,SLC8A2,PPP3CC,NFATC4,ATP2B2,ATP2B3,CHRNB2,HTR3A,PRKAG2,TNNI1,CHRNA2,SLC8A1,RCAN2,GRIA3
Synaptic Long Term Depression	1.76E00	2.7E-01	5.096	NOS1,RAF1,GRM2,PPP2CA,GRM3,GRIA1,GRID1,PPP2R5B,PLCH2,PLA2G7,GRIA4,PLCD3,IGF1,PLA2G2F,GNAT1,MAP2K2,MRAS,GRM6,PPP2R2C,GNA13,PLCL1,PNPLA8,NRAS,GRM1,RYR2,PPP1R17,GRM4,GNAZ,PLCL2,GRM7,GNAI3,PRKG1,NPR1,GNAO1,GUCY1A2,LYN,PRKCH,GRIA3
Leukocyte Extravasation Signaling	9.96E-01	2.32E-01	5.048	PIK3CA,CLDN11,ICAM1,MYL6,PIK3R1,CLDN19,MMP16,CTNNA3,WASL,PIK3R5,CTNNA1,MMP25,CLDN6,BCAR1,CLDN4,MAP2K2,TIMP1,MMP8,EZR,PIK3CG,RASSF5,CTNNB1,ACTC1,ACTA1,ITK,SRC,VCAM1,CXCR4,CRKL,CLDN18,RDX,GNAI3,CLDN23,CLDN5,CDH5,RAP1GAP,CLDN1,CDC42,RASGRP1,MAPK10,CLDN14,PRKCH,CTTN,MMP9,CLDN3,ARHGAP8/PRR5-ARHGAP8
Production of Nitric Oxide and Reactive Oxygen Species in Macrophages	1.6E00	2.56E-01	5.013	APOE,PIK3CA,APOA4,APOB,APOF,PPP2CA,PIK3R1,NFKBIE,PPP2R5B,PIK3R5,PPP1CB,ARG2,NFKB1,LYZ,NFKBIA,JUN,PIK3CG,RHOU,PPP2R2C,S100A8,NFKBIB,STAT1,TNFRSF1B,MAP3K2,TNFRSF11B,MAP3K9,PPP1R14C,IFNG,APOM,RHOC,IFNGR2,RHOJ,IFNGR1,NFKB2,IRF1,TLR4,RHOV,APOA1,ORM1,MAPK10,MAP3K8,PRKCH,TNF,SIRPA,RBP4,APOD
EIF2 Signaling	6.11E-01	2.16E-01	5.000	RPL11,RAF1,PIK3CA,PIK3R1,PIK3R5,RPLP2,PPP1CB,RPL35A,RPS11,RPL35,EIF1,RPS20,MAP2K2,UBA52,PIK3CG,EIF5,MRAS,RPS17,RPL36,RPL18,RPS24,NRAS,RPL36AL,RPL27,RPS19,RPL30,AGO2,RPL23,RPL37A,FAU,RPL8,RPS27L,PPP1R15A,RPL3L,RPL37,EIF2AK2,EIF2AK3,EIF3K,RPS14,RPL38
Integrin Signaling	4E-01	2.03E-01	5.000	RAP2B,RAF1,FYN,RAP2A,RAPGEF1,PIK3CA,ARF1,PIK3R1,MYLK2,WASL,PIK3R5,PPP1CB,ITGB8,BCAR1,ARF6,MAP2K2,ARF4,PIK3CG,GRB7,RHOU,MRAS,ACTC1,MYL12B,ACTA1,CAPN5,SRC,PARVA,NRAS,TSPAN5,ARPC5L,RHOC,CRKL,RHOJ,BCAR3,RHOV,TSPAN1,CDC42,CAPN9,ITGB6,CTTN,NEDD9
eNOS Signaling	7.33E-01	2.27E-01	4.899	PIK3CA,CAMK4,PRKAB1,PIK3R1,PIK3R5,HSPA6,CHRNB4,AQP8,PGF,VEGFA,CCNA2,PROK1,ADCY5,PIK3CG,PRKAA2,FIGF,CNGB3,CHRNA3,CHRNA4,FLT1,HSPA9,AQP1,HSPA2,LPAR6,AQP9,PRKG1,CNGB1,ADCY1,GUCY1A2,PRKAG2,PRKCH,ESR1
CXCR4 Signaling	9.64E-01	2.37E-01	4.849	RAF1,PIK3CA,MYL6,PIK3R1,PIK3R5,GNG13,BCAR1,GNG11,JUN,MAP2K2,GNAT1,ADCY5,PIK3CG,RHOU,MRAS,MYL4,GNA13,GNG5,MYL12B,GNG12,SRC,NRAS,RHOC,CXCR4,MYLPF,GNG2,RHOJ,GNAZ,GNAI3,RHOV,GNAO1,ADCY1,MAPK10,LYN,PRKCH,ELK1
ILK Signaling	9.35E-01	2.31E-01	4.841	PIK3CA,MYL6,PPP2CA,PIK3R1,BMP2,PPP2R5B,PIK3R5,HIF1A,ITGB8,RICTOR,NFKB1,PGF,EP300,VEGFA,JUN,PROK1,PPAP2B,PIK3CG,RHOU,FIGF,ATF4,MYL4,PPP2R2C,IRS2,TMSB10/TMSB4X,CTNNB1,ACTC1,ACTA1,DSP,NACA,PARVA,RHOC,SNAI1,RHOJ,NFKB2,CDH1,RHOV,CDC42,MAPK10,PTGS2,ITGB6,TNF,MMP9
Gαs Signaling	1.85E00	2.84E-01	4.811	HCAR3,VIPR2,GNG13,ADRB3,EP300,GNG11,MAP2K2,ADCY5,MRAS,ATF4,ADORA2B,CNGB3,GNG5,HCAR2,PTGER4,GNG12,SRC,RGS2,CNR1,RYR2,GNG2,DRD5,GPER1,CNGB1,RAPGEF2,ADCY1,PRKAG2,MC1R,PTGER2,ELK1,ADORA2A
P2Y Purigenic Receptor Signaling Pathway	9.78E-01	2.44E-01	4.811	RAF1,PIK3CA,PIK3R1,PIK3R5,GNG13,NFKB1,PLCH2,EP300,PLCD3,GNG11,JUN,MAP2K2,ADCY5,PIK3CG,MRAS,ATF4,GNG5,PLCL1,GNG12,NRAS,GNG2,PLCL2,NFKB2,GNAI3,P2RY6,ADCY1,PRKAG2,P2RY1,PRKCH
Gαq Signaling	9.74E-01	2.38E-01	4.747	RAF1,PIK3CA,HTR2B,CAMK4,PIK3R1,NFKBIE,PIK3R5,GNG13,NFKB1,AVPR1A,PPP3R2,HMOX1,HRH1,NFKBIA,GNG11,MAP2K2,PIK3CG,MRAS,RHOU,GNG5,NFKBIB,GNG12,HTR2A,RGS2,GRM1,RHOC,GNG2,RGS16,RHOJ,NFKB2,PPP3CC,NFATC4,RHOV,PRKCH,ELK1
NGF Signaling	3.8E-01	2.06E-01	4.690	RPS6KB1,RAF1,MAP3K9,PIK3CA,NRAS,PIK3R1,PIK3R5,NFKB2,NFKB1,EP300,RPS6KA6,MAP2K2,SMPD4,CDC42,PIK3CG,MAPK10,RPS6KB2,MRAS,ATF4,MAP3K8,ELK1,MAP3K2
IL-1 Signaling	1.92E00	2.97E-01	4.583	IL1A,NFKBIE,TAB2,GNG13,NFKB1,IRAK1,NFKBIA,GNG11,JUN,GNAT1,ADCY5,MRAS,GNA13,GNG5,NFKBIB,GNG12,GNG2,GNAZ,IL1R1,NFKB2,GNAI3,GNAO1,ADCY1,MAPK10,PRKAG2,MAP2K3,IRAK2
Endothelin-1 Signaling	8.26E-01	2.28E-01	4.542	NOS1,RAF1,PIK3CA,PIK3R1,PIK3R5,SHC3,PLCH2,PLA2G7,PLCD3,HMOX1,JUN,EDN1,GNAT1,PLA2G2F,ADCY5,PIK3CG,MRAS,ECE1,GNA13,PLCL1,CASP14,PNPLA8,SRC,NRAS,EDNRB,MAPK4,MAPK6,GNAZ,PLCL2,GNAI3,GNAO1,ADCY1,SHC2,MAPK10,GUCY1A2,EDNRA,PRKCH,PTGER2,PTGS2
NRF2-mediated Oxidative Stress Response	3.13E00	2.94E-01	4.426	RAF1,FTL,DNAJB4,PIK3R1,MAF,DNAJC3,GCLC,DNAJB2,DNAJC15,SOD2,MAP2K2,PIK3CG,MRAS,ATF4,GCLM,ACTA1,DNAJC9,JUNB,MAFF,TXNRD1,BACH1,DNAJC5,RBX1,PRKCH,MAP2K3,SQSTM1,ENC1,MGST3,FTH1,PIK3CA,DNAJA4,PIK3R5,SOD3,EP300,HMOX1,DNAJC5G,JUN,PMF1/PMF1-BGLAP,FMO1,DNAJB1,ACTC1,NFE2L2,DNAJB8,SOD1,NRAS,HERPUD1,DNAJB9,MAFK,GSTO1,DNAJB11,CDC34,EIF2AK3,DNAJB5
Nitric Oxide Signaling in the Cardiovascular System	1.04E00	2.53E-01	4.379	PLN,PDE2A,PIK3CA,CACNA1D,CAMK4,FLT1,PIK3R1,RYR2,PIK3R5,CACNA1C,ARG2,CACNA1A,ADRB3,PDE1C,PGF,VEGFA,PRKG1,CACNA1E,MAP2K2,PROK1,PIK3CG,PRKAG2,GUCY1A2,FIGF,PRKCH
CD28 Signaling in T Helper Cells	1.01E00	2.46E-01	4.379	CD247,FYN,PIK3CA,CAMK4,PIK3R1,NFKBIE,PIK3R5,NFKB1,CTLA4,PPP3R2,CD28,NFKBIA,JUN,MAP2K2,PIK3CG,NFKBIB,ITK,ARPC5L,MALT1,NFATC4,PPP3CC,NFKB2,CD3D,CD3G,BCL10,CDC42,ZAP70,MAPK10,CD86
Renin-Angiotensin Signaling	4.42E-01	2.11E-01	4.379	RAF1,PIK3CA,NRAS,PIK3R1,PIK3R5,SHC3,NFKB2,CCL5,NFKB1,JUN,MAP2K2,ADCY5,PIK3CG,ADCY1,SHC2,MAPK10,MRAS,PRKAG2,PRKCH,PTGER2,STAT1,ELK1,TNF
TREM1 Signaling	7.19E-01	2.4E-01	4.243	CXCL8,TREM1,NLRP6,ICAM1,NLRP3,NLRP14,IL10,CD83,NFKB2,NFKB1,CCL3,IRAK1,TLR4,CXCL3,TLR1,CD86,IL1B,TNF
Aryl Hydrocarbon Receptor Signaling	1.22E00	2.5E-01	4.158	IL1A,TP73,NFKB1,RARG,FAS,EP300,CHEK1,CTSD,CCNA2,JUN,RARA,TGFB2,NFE2L2,ALDH3A1,FASLG,AHR,SRC,CYP1A1,MDM2,NFKB2,CYP1B1,GSTO1,AHRR,CCNE1,NFIA,E2F1,CDKN1A,IL1B,DCT,NRIP1,CDKN1B,ALDH3B2,TNF,ESR1,MGST3
LPS-stimulated MAPK Signaling	1.47E00	2.88E-01	4.146	RAF1,PIK3CA,NRAS,NFKBIE,PIK3R1,PIK3R5,NFKB2,NFKB1,TLR4,NFKBIA,JUN,MAP2K2,CDC42,PIK3CG,MAPK10,MRAS,CD14,MAP2K3,PRKCH,NFKBIB,ELK1
PCP pathway	1.88E00	3.17E-01	4.123	WNT16,WNT6,JUNB,FZD1,SDC3,SDC4,ROR2,FZD8,WNT3A,JUN,WNT7A,WNT10A,SDC2,MAPK10,FZD6,WNT4,PFN2,FZD5,WNT1,LGR4
GDNF Family Ligand-Receptor Interactions	1.02E00	2.65E-01	4.123	RAF1,PIK3CA,NRAS,GDNF,GFRA3,PIK3R1,PIK3R5,GFRA2,JUN,MAP2K2,CDC42,PIK3CG,GFRA1,MAPK10,MRAS,DOK7,IRS2,FRS2
iCOS-iCOSL Signaling in T Helper Cells	8.75E-01	2.41E-01	4.123	CD247,GAB2,PIK3CA,CAMK4,BAD,NFKBIE,PIK3R1,PIK3R5,NFKB1,PLEKHA3,PPP3R2,CD28,NFKBIA,PIK3CG,NFKBIB,ICOSLG/LOC102723996,CAMK2B,ITK,NFATC4,PPP3CC,NFKB2,CD3D,CD3G,ZAP70,ICOS,PLEKHA1
FGF Signaling	3.13E-01	2E-01	4.123	RAF1,PIK3CA,FGF9,CRKL,PIK3R1,PIK3R5,FGF8,FGF13,EP300,MET,FGF18,PIK3CG,ATF4,MAP2K3,MAPKAPK2,FRS2,FGF7
RhoA Signaling	5.99E-01	2.21E-01	4.082	NGEF,ARHGEF12,NRP2,MYL6,ANLN,ARPC5L,SEPT3,MYLPF,SEPT7,MYLK2,RDX,CDC42EP3,PPP1CB,CDC42EP4,LPAR6,RAPGEF2,IGF1,EZR,BAIAP2,MYL4,PFN2,GNA13,ACTC1,SEMA3F,ACTA1,MYL12B,ARHGAP8/PRR5-ARHGAP8
HGF Signaling	6.68E-01	2.29E-01	4.025	ETS1,MAP3K9,RAF1,RAPGEF1,PIK3CA,NRAS,PIK3R1,CRKL,PIK3R5,ELF1,MET,JUN,ELF3,MAP2K2,CDC42,PIK3CG,CDKN1A,MAPK10,MRAS,MAP3K8,PRKCH,PTGS2,ELK1,MAP3K2
iNOS Signaling	2.62E00	3.86E-01	4.000	IFNG,CAMK4,NFKBIE,IFNGR2,IFNGR1,NFKB2,NFKB1,IRF1,IRAK1,TLR4,LY96,JUN,NFKBIA,CD14,NFKBIB,STAT1,IRAK2
NF-κB Activation by Viruses	6.23E-01	2.33E-01	4.000	RAF1,CCR5,PIK3CA,NRAS,NFKBIE,PIK3R1,PIK3R5,NFKB2,NFKB1,TNFRSF14,NFKBIA,PIK3CG,MRAS,PRKCH,EIF2AK2,CXCR5,NFKBIB
Sphingosine-1-phosphate Signaling	5.58E-01	2.2E-01	3.962	PIK3CA,S1PR2,S1PR5,RHOC,PDGFA,PIK3R1,PIK3R5,RHOJ,PLCL2,PLCH2,S1PR3,GNAI3,PLCD3,RHOV,SMPD4,ADCY5,PIK3CG,ADCY1,SPHK1,S1PR1,RHOU,GNA13,PLCL1,CASP14
fMLP Signaling in Neutrophils	1.67E00	2.78E-01	3.922	FPR3,RAF1,PIK3CA,CAMK4,NFKBIE,PIK3R1,PIK3R5,GNG13,NFKB1,PPP3R2,NFKBIA,GNG11,MAP2K2,PIK3CG,MRAS,GNG5,NFKBIB,GNG12,NOX4,NRAS,ARPC5L,GNG2,FPR2,NFKB2,PPP3CC,NFATC4,GNAI3,CDC42,PRKCH,ELK1
VEGF Signaling	9.97E-01	2.53E-01	3.900	SRC,RAF1,PIK3CA,NRAS,FLT1,BAD,PIK3R1,PIK3R5,HIF1A,PGF,VEGFA,BCL2L1,EIF1,FOXO1,MAP2K2,PROK1,PIK3CG,FOXO3,MRAS,FIGF,SFN,ACTC1,ACTA1
Antioxidant Action of Vitamin C	4.9E-01	2.16E-01	-3.873	PNPLA8,TXNDC2,SLC2A1,NFKBIE,NFKB2,PLCL2,NFKB1,PLCH2,PLA2G7,SLC2A4,SLC2A3,GSTO1,TXNRD1,HMOX1,PLCD3,NFKBIA,PLA2G2F,MAPK10,NFKBIB,PLCL1,TNF
Acute Phase Response Signaling	2.79E00	2.9E-01	3.781	IL6ST,SOCS1,RAF1,SOCS3,IL1A,PIK3CA,FTL,NFKBIE,PIK3R1,SOCS6,RBP3,NFKB1,NR3C1,HNF1A,IRAK1,C1R,HMOX1,NFKBIA,JUN,SOD2,MAP2K2,PIK3CG,MRAS,OSM,TNFRSF1B,NFKBIB,TNFRSF11B,C4BPB,NRAS,C3,SERPINF1,SAA2,CEBPB,IL1R1,NFKB2,PLG,IL33,HP,APOA1,RBP7,ORM1,C4BPA,IL1RN,CRP,IL1B,MAP2K3,ELK1,TNF,RBP4
ERK5 Signaling	2.21E00	3.33E-01	3.771	IL6ST,RPS6KB1,SRC,LIF,NRAS,BAD,MEF2BNB-MEF2B,SGK1,EP300,YWHAQ,RPS6KA6,FOXO3,RPS6KB2,MRAS,ATF4,MAP3K8,GNA13,WNK1,SFN,MAP3K2,EGFR
Wnt/Ca+ pathway	1.2E00	2.86E-01	3.742	AXIN1,PLCL2,NFATC4,FZD1,NFKB2,NFKB1,PLCH2,ROR1,EP300,PDE6H,PLCD3,FZD8,FZD6,ATF4,FZD5,PLCL1
UVA-Induced MAPK Signaling	7.57E-01	2.39E-01	3.742	RPS6KB1,PIK3CA,NRAS,PIK3R1,ART1,PIK3R5,PLCL2,PLCH2,PLCD3,BCL2L1,RPS6KA6,JUN,SMPD4,TIPARP,PIK3CG,MRAS,RPS6KB2,MAPK10,STAT1,PLCL1,EGFR
Agrin Interactions at Neuromuscular Junction	5.98E-01	2.32E-01	3.742	SRC,GABPB1,NRAS,NRG2,PKLR,LAMA2,NRG1,JUN,CDC42,ERBB4,MRAS,MAPK10,ACTC1,CTTN,ACTA1,EGFR
Retinoic acid Mediated Apoptosis Signaling	4.51E-01	2.19E-01	3.742	IFNG,TNFRSF10B,ART1,IFNB1,RARG,IRF1,FADD,TIPARP,RARA,BID,IFNA21,TNFRSF10C,IFNK,IFNA1/IFNA13
VEGF Family Ligand-Receptor Interactions	2.88E-01	1.97E-01	3.742	RAF1,PIK3CA,NRAS,FLT1,NRP2,PIK3R1,PIK3R5,PGF,VEGFA,PLA2G2F,MAP2K2,PIK3CG,MRAS,FIGF,PRKCH
Gαi Signaling	2.75E00	3.08E-01	3.657	ADRA2B,RAF1,GRM2,GRM3,CHRM4,GNG13,HTR1D,HRH3,FFAR3,GNG11,ADCY5,RGS10,MRAS,GRM6,GNG5,HCAR2,GNG12,SRC,APLNR,NRAS,OPRM1,NPY1R,CNR1,GNG2,SSTR3,FPR2,GRM4,XCR1,GRM7,S1PR3,GNAI3,ADRA2A,CCR4,RAP1GAP,ADCY1,S1PR1,PRKAG2
Toll-like Receptor Signaling	1.96E00	3.11E-01	3.638	IL1A,TICAM2,TAB2,TNFAIP3,NFKB2,NFKB1,IRAK1,IL33,TLR4,LY96,NFKBIA,JUN,IL1RN,TLR1,CD14,IL1B,MAP2K3,EIF2AK2,UBC,ELK1,MAP4K4,TNF,IRAK2
Renal Cell Carcinoma Signaling	1.59E00	2.96E-01	3.606	ETS1,RAPGEF1,RAF1,PIK3CA,NRAS,SLC2A1,PIK3R1,PIK3R5,HIF1A,TCEB2,TCEB1,EP300,MET,VEGFA,JUN,MAP2K2,CDC42,PIK3CG,RBX1,MRAS,UBC
CNTF Signaling	7.11E-01	2.5E-01	3.606	IL6ST,RAF1,RPS6KB1,RPS6KA6,PIK3CA,NRAS,MAP2K2,PIK3CG,PIK3R1,RPS6KB2,MRAS,PIK3R5,STAT1
Thrombopoietin Signaling	5.88E-01	2.36E-01	3.606	RAF1,GAB2,PIK3CA,JUN,NRAS,MAP2K2,PIK3CG,PIK3R1,MRAS,PIK3R5,PRKCH,IRS2,STAT1
GM-CSF Signaling	1.36E00	2.9E-01	3.500	ETS1,RAF1,PIK3CA,NRAS,PIK3R1,PIK3R5,PPP3CC,PPP3R2,BCL2L1,MAP2K2,PIM1,PIK3CG,MRAS,LYN,STAT1,ELK1,BCL2A1,CAMK2B
Chemokine Signaling	5.33E-01	2.25E-01	3.500	GNAI3,SRC,RAF1,CCR5,CCL4,CCL13,JUN,NRAS,CAMK4,MAP2K2,CXCR4,PIK3CG,MRAS,PPP1CB,CCL5,CAMK2B
Acute Myeloid Leukemia Signaling	5E-01	2.21E-01	3.500	RPS6KB1,RAF1,PIK3CA,NRAS,BAD,PIK3R1,PIK3R5,NFKB2,NFKB1,HNF1A,MAP2K2,PIM1,PIK3CG,RARA,RPS6KB2,MRAS,MAP2K3
MIF Regulation of Innate Immunity	1.07E00	2.93E-01	3.464	TLR4,LY96,JUN,NFKBIA,PLA2G2F,NFKBIE,MAPK10,CD14,PTGS2,NFKB2,NFKBIB,NFKB1
Macropinocytosis Signaling	1.02E00	2.65E-01	3.464	SRC,PIK3CA,NRAS,PDGFA,PIK3R1,USP6NL,PIK3R5,ITGB8,MET,RAB5A,ARF6,CSF1,CDC42,PIK3CG,MRAS,CD14,PRKCH,ITGB6
ErbB4 Signaling	2.98E-01	2E-01	3.464	NRG1,RAF1,PIK3CA,NRAS,NRG2,MAP2K2,PIK3CG,ERBB4,PIK3R1,MRAS,PIK3R5,PRKCH
PDGF Signaling	8.21E-01	2.47E-01	3.441	SRC,RAF1,PIK3CA,NRAS,PDGFA,PIK3R1,CRKL,PIK3R5,ACP1,JUN,MAP2K2,PIK3CG,SPHK1,MRAS,INPP5K,EIF2AK2,STAT1,ELK1,CAV3
PPAR Signaling	2E00	2.98E-01	-3.402	RAF1,IL1A,PDGFA,NFKBIE,NFKB1,EP300,JUN,NFKBIA,IL1RL2,MAP2K2,MRAS,TNFRSF1B,NFKBIB,TNFRSF11B,PPARG,SRA1,NRAS,IL1R1,NFKB2,IL18RAP,IL33,IL1RN,IL1B,NRIP1,PTGS2,MAP4K4,TNF,SCAND1
AMPK Signaling	1.28E00	2.54E-01	3.402	ADRA2B,PIK3CA,LEP,PRKAB1,PPP2CA,PIK3R1,PPP2R5B,PIK3R5,CHRNB4,ADRB3,PPM1D,AK1,KAT2B,PIK3CG,PRKAA2,MRAS,PPM1A,PPP2R2C,IRS2,CPT1C,CHRNA3,PFKFB3,RPS6KB1,SRC,CHRNA4,SLC2A1,STK11,SLC2A4,PFKFB2,PFKM,ADRA2A,PRKAG2,MAP2K3,HLTF
Ceramide Signaling	2.12E00	3.12E-01	3.400	RAF1,PIK3CA,BAD,PPP2CA,PIK3R1,PPP2R5B,PIK3R5,NFKB1,CTSD,JUN,SMPD4,PIK3CG,MRAS,SPHK1,PPP2R2C,TNFRSF1B,TNFRSF11B,NRAS,S1PR2,S1PR5,NFKB2,S1PR3,S1PR1,ENPP7,TNF
SAPK/JNK Signaling	1.73E00	2.87E-01	3.400	PIK3CA,DUSP8,PIK3R1,PIK3R5,GNG11,JUN,GADD45A,DUSP10,PIK3CG,MRAS,GNA13,GNG5,MAP3K2,MAP3K9,NRAS,CRKL,MAPK8IP2,GNG2,MAPK8IP1,FADD,MAP4K3,CDC42,MAPK10,DUSP4,MAP4K5,ELK1,MAP4K4
Glutamate Receptor Signaling	3.68E00	4.04E-01	3.317	GRIN2B,GRM2,GRIN3B,CAMK4,GRM3,GRM1,GRID1,GRIA1,GRIN2D,GNG2,GRIK3,SLC1A1,GRM4,GRIA4,GRM7,GNG11,GRIK4,SLC17A7,GRM6,SLC1A2,SLC1A7,GNG5,GRIA3
Role of Wnt/GSK-3β Signaling in the Pathogenesis of Influenza	1.89E00	3.04E-01	3.317	SIAH1,IFNG,AXIN1,CSNK1G3,CSNK1A1,IFNB1,WNT16,WNT6,FZD1,HNF1A,APC,FZD8,WNT7A,WNT3A,WNT10A,FZD6,NCOA4,WNT4,FZD5,IFNA21,IFNK,CTNNB1,WNT1,IFNA1/IFNA13
EGF Signaling	2.72E-01	1.96E-01	3.317	RPS6KB1,RAF1,SRC,PIK3CA,JUN,PIK3CG,PIK3R1,PIK3R5,STAT1,ELK1,EGFR
PTEN Signaling	2.33E00	2.97E-01	-3.286	RAF1,FOXO4,PIK3CA,BAD,PIK3R1,TGFBR3,PIK3R5,BMPR2,NFKB1,BCAR1,TGFBR2,MAP2K2,PIK3CG,FOXO3,MRAS,RPS6KB2,FASLG,EGFR,RPS6KB1,NRAS,FLT1,MAGIX,NFKB2,TNFRSF11A,BCL2L1,MAGI1,NTRK2,FOXO1,FOXO6,CDC42,NTRK3,CDKN1A,INPP5K,CDKN1B,BCL2L11
Melatonin Signaling	4.22E-01	2.14E-01	3.207	RAF1,CAMK4,PLCL2,PLCH2,SLC2A4,PLCD3,GNAI3,MAP2K2,RORA,GNAO1,PRKAG2,MAP2K3,PRKCH,PLCL1,CAMK2B
Role of RIG1-like Receptors in Antiviral Innate Immunity	1.39E00	3.11E-01	3.162	NFKBIE,IFNB1,TBK1,NFKB2,NFKB1,EP300,FADD,TANK,IFIH1,IRF7,NFKBIA,IFNA21,NFKBIB,IFNA1/IFNA13
UVB-Induced MAPK Signaling	6.68E-01	2.45E-01	3.162	RPS6KB1,PIK3CA,BAD,PIK3R1,HIST1H3C,PIK3R5,JUN,H3F3A/H3F3B,PIK3CG,MAPK10,PRKCH,HIST2H3C,EGFR
UVC-Induced MAPK Signaling	5.41E-01	2.38E-01	3.162	RAF1,SRC,JUN,NRAS,SMPD4,MAP2K2,MRAS,MAPK10,PRKCH,EGFR
PEDF Signaling	1.59E00	2.96E-01	3.153	PPARG,RAF1,PIK3CA,NRAS,GDNF,NFKBIE,PIK3R1,SERPINF1,PIK3R5,NFKB2,NFKB1,HNF1A,FAS,BCL2L1,SOD2,NFKBIA,PIK3CG,MRAS,NFKBIB,ELK1,FASLG
p70S6K Signaling	4.42E-01	2.1E-01	3.128	RAF1,PIK3CA,F2RL3,BAD,PPP2CA,PIK3R1,PPP2R5B,PIK3R5,PLCH2,YWHAQ,PLCD3,MAP2K2,PIK3CG,MRAS,PPP2R2C,PLCL1,EGFR,RPS6KB1,SRC,NRAS,PLCL2,GNAI3,LYN,PRKCH,SFN
α-Adrenergic Signaling	3.76E-01	2.07E-01	3.051	RAF1,CAMK4,NRAS,GNG2,GNG13,SLC8A2,GNAI3,GNG11,MAP2K2,ADRA2A,ADCY5,ADCY1,MRAS,PRKAG2,PRKCH,SLC8A1,GNG5,GNG12
Neurotrophin/TRK Signaling	1.31E00	2.84E-01	3.000	RAF1,PIK3CA,NRAS,SPRY1,KLK3,PIK3R1,PIK3R5,EP300,JUN,NTRK2,MAP2K2,CDC42,NTRK3,SPRY2,PIK3CG,MRAS,ATF4,MAP2K3,FRS2
Oncostatin M Signaling	9.72E-01	2.94E-01	3.000	MT2A,IL6ST,RAF1,EPAS1,NRAS,MAP2K2,MRAS,OSM,STAT1,ELK1
Interferon Signaling	2.55E00	4.12E-01	2.887	IFIT3,SOCS1,IFNG,MX1,IFNGR2,IFNB1,IFNGR1,IRF9,IRF1,IFIT1,IFNA21,STAT1,IFNA1/IFNA13,IFITM1
Androgen Signaling	1.3E00	2.61E-01	2.887	CAMK4,POLR2J,GNG13,NFKB1,EP300,GTF2B,KAT2B,GNG11,JUN,GNAT1,MRAS,NCOA4,GNA13,DNAJB1,GNG5,POLR2L,GNG12,POLR2I,SRC,KAT7,GNG2,POLR2K,GTF2F1,NFKB2,GNAZ,GNAI3,GNAO1,PRKAG2,PRKCH
Death Receptor Signaling	1.15E00	2.61E-01	2.858	TNFRSF21,NFKBIE,TNFRSF10B,ART1,LMNA,TBK1,NFKB2,NFKB1,FAS,FADD,TANK,NFKBIA,TIPARP,BID,HTRA2,TNFRSF1B,NFKBIB,MAP4K4,TNF,ACTC1,BIRC3,ACTA1,FASLG,BIRC2
Gα12/13 Signaling	2.39E00	2.99E-01	2.828	RAF1,PIK3CA,F2RL3,MYL6,PIK3R1,NFKBIE,PIK3R5,NFKB1,CDH7,JUN,NFKBIA,MAP2K2,CDH3,PIK3CG,MRAS,MYL4,GNA13,CTNNB1,NFKBIB,MYL12B,SRC,NRAS,MEF2BNB-MEF2B,MYLPF,CDH6,NFKB2,CDH1,LPAR6,CDH5,CDC42,CDH20,CDH10,MAPK10,CDH17,ELK1
FcγRIIB Signaling in B Lymphocytes	2.56E-01	1.95E-01	2.828	PIK3CA,NRAS,PIK3CG,PIK3R1,MRAS,MAPK10,PIK3R5,LYN
LXR/RXR Activation	4.66E00	3.55E-01	-2.795	ABCG8,APOE,SCD,IL1A,APOA4,APOB,MSR1,APOF,ARG2,ABCG1,NFKB1,ABCA1,LYZ,IL1RL2,CYP7A1,S100A8,TNFRSF1B,TNFRSF11B,MLXIPL,APOM,C3,SERPINF1,APOA5,IL1R1,SAA2,NFKB2,IL18RAP,IL33,TLR4,LY96,LDLR,NR1H2,APOA1,ORM1,IL1RN,MYLIP,CD14,IL1B,PTGS2,TNF,MMP9,RBP4,APOD
ERK/MAPK Signaling	3.97E-01	2.03E-01	2.795	RAF1,FYN,RAPGEF1,PIK3CA,BAD,PPP2CA,PIK3R1,PPP2R5B,PIK3R5,PPP1CB,BCAR1,DUSP2,EP300,YWHAQ,ELF3,PLA2G2F,MAP2K2,PIK3CG,MRAS,ATF4,PPP2R2C,STAT1,HIST2H3C,PPARG,ETS1,SRC,PPP1R14C,NRAS,CRKL,HIST1H3C,MKNK2,ELF1,DUSP9,H3F3A/H3F3B,PRKAG2,DUSP4,ELK1,ESR1
Activation of IRF by Cytosolic Pattern Recognition Receptors	3.25E00	3.75E-01	2.711	IL10,NFKBIE,ZBP1,IFNB1,TBK1,IRF9,NFKB2,NFKB1,ISG15,FADD,TANK,IFIH1,IRF7,JUN,NFKBIA,LTA,MAPK10,IFNA21,PIN1,STAT1,NFKBIB,IFIT2,TNF,IFNA1/IFNA13
Role of NANOG in Mammalian Embryonic Stem Cell Pluripotency	1.51E00	2.7E-01	2.673	IL6ST,RAF1,PIK3CA,LIF,T,AXIN1,PIK3R1,BMP2,PIK3R5,BMPR2,WNT16,WNT6,FZD1,SOX2,WNT7A,MAP2K2,PIK3CG,MRAS,WNT4,GATA6,CTNNB1,NRAS,CDX2,APC,FZD8,WNT3A,WNT10A,FZD6,FZD5,WNT1
Prolactin Signaling	1.22E00	2.74E-01	2.668	SOCS3,FYN,SOCS1,RAF1,PIK3CA,NRAS,PIK3R1,SOCS6,PIK3R5,CEBPB,NR3C1,IRF1,EP300,JUN,MAP2K2,PIK3CG,MRAS,PRKCH,PRLR,STAT1
4-1BB Signaling in T Lymphocytes	1.21E00	3.23E-01	2.646	TNFRSF9,JUN,NFKBIA,MAP2K2,NFKBIE,TNFSF9,MAPK10,NFKB2,NFKBIB,NFKB1
MIF-mediated Glucocorticoid Regulation	1.38E00	3.33E-01	2.530	TLR4,LY96,NFKBIA,PLA2G2F,NFKBIE,CD14,PTGS2,NFKB2,NFKBIB,NFKB1,NR3C1
IL-9 Signaling	9.72E-01	2.94E-01	2.530	SOCS3,PIK3CA,PIK3CG,PIK3R1,PIK3R5,IRS2,NFKB2,STAT1,NFKB1,TNF
IL-2 Signaling	3.42E-01	2.08E-01	2.530	SOCS1,RAF1,PIK3CA,JUN,NRAS,MAP2K2,PIK3CG,PIK3R1,MRAS,PIK3R5,ELK1
ErbB2-ErbB3 Signaling	9.03E-01	2.63E-01	2.496	RAF1,PIK3CA,NRAS,NRG2,BAD,PIK3R1,PIK3R5,NRG1,JUN,MAP2K2,FOXO1,PIK3CG,MRAS,CDKN1B,ELK1
Role of p14/p19ARF in Tumor Suppression	2.69E-01	2E-01	-2.449	PIK3CA,PIK3CG,PIK3R1,E2F1,PIK3R5,MDM2
TGF-β Signaling	2.84E00	3.33E-01	2.449	RAF1,INHA,BMP2,BMPR2,TGIF1,EP300,SMURF1,TGFBR2,JUN,MAP2K2,MRAS,TGFB2,VDR,HNF4A,ACVR1C,RUNX3,NRAS,FOXH1,SMAD6,SMAD7,INHBA,INHBB,ZNF423,GSC,IRF7,CDC42,MAP2K3,ACVR2A,PMEPA1
Cardiac β-adrenergic Signaling	1.14E00	2.48E-01	2.449	ENPP6,PPP1R1A,PPP2CA,PDE3A,PPP2R5B,PDE4A,GNG13,PPP1CB,CACNA1E,GNG11,ADCY5,MRAS,PDE4D,PPP2R2C,GNG5,PDE11A,GNG12,PLN,PPP1R14C,PDE2A,CACNA1D,RYR2,GNG2,CACNA1C,SLC8A2,AKAP6,PDE4B,CACNA1A,PDE6H,PDE1C,ADCY1,PRKAG2,SLC8A1
Tumoricidal Function of Hepatic Natural Killer Cells	1.12E00	3.33E-01	2.449	FADD,ICAM1,GZMB,SRGN,BID,LYVE1,FAS,FASLG
B Cell Activating Factor Signaling	4.34E-01	2.25E-01	2.449	JUN,NFKBIA,NFKBIE,MAPK10,NFATC4,NFKB2,NFKBIB,NFKB1,ELK1
Remodeling of Epithelial Adherens Junctions	2.12E00	3.24E-01	2.333	SRC,TUBB3,RAB5C,ARPC5L,TUBB4B,MAPRE1,TUBG1,TUBB2A,CTNNA1,TUBA4A,APC,CLIP1,TUBB2B,MET,CDH1,ARF6,RAB5A,TUBB6,TUBA3C/TUBA3D,CTNNB1,ACTC1,ACTA1
Ephrin B Signaling	1.47E00	2.88E-01	2.333	KALRN,EPHB2,CXCR4,AXIN1,GNG2,ACP1,GNG13,GNAZ,EFNB2,GNAI3,EPHB1,GNG11,GNAT1,CDC42,GNAO1,MRAS,EFNB3,GNA13,CTNNB1,GNG5,GNG12
Antiproliferative Role of Somatostatin Receptor 2	1.57E00	3.02E-01	2.324	NOS1,SRC,PIK3CA,NRAS,PIK3R1,GNG2,PIK3R5,GNG13,GNG11,MAP2K2,PIK3CG,NPR1,CDKN1A,GUCY1A2,MRAS,CDKN1B,ELK1,GNG5,GNG12
JAK/Stat Signaling	1.27E00	2.78E-01	2.236	SOCS3,SOCS1,RAF1,PIK3CA,NRAS,PIK3R1,SOCS6,PIK3R5,NFKB2,CEBPB,NFKB1,STAT4,BCL2L1,JUN,MAP2K2,PIK3CG,CDKN1A,PTPN1,MRAS,STAT1
CD40 Signaling	1.44E00	2.92E-01	2.183	PIK3CA,ICAM1,NFKBIE,PIK3R1,PIK3R5,TNFAIP3,NFKB2,NFKB1,TANK,NFKBIA,JUN,MAP2K2,PIK3CG,LTA,MAPK10,MAP2K3,PTGS2,MAPKAPK2,NFKBIB
Growth Hormone Signaling		2.46E-01	2.138	SOCS3,SOCS1,RPS6KB1,PIK3CA,PIK3R1,SOCS6,PIK3R5,IGFALS,SLC2A4,ONECUT1,RPS6KA6,IGF1,PIK3CG,RPS6KB2,PRKCH,STAT1,ELK1
Coagulation System	4.38E-01	2.29E-01	2.121	PLG,F10,F12,PROS1,PLAUR,THBD,F3,PLAT
Lymphotoxin β Receptor Signaling	1.06E00	2.78E-01	2.111	PIK3CA,VCAM1,RELB,PIK3R1,PIK3R5,NFKB2,NFKB1,EP300,BCL2L1,NFKBIA,PIK3CG,LTA,CXCL1,TNFSF14,BIRC2
mTOR Signaling	5.51E-01	2.13E-01	1.961	PIK3CA,ULK1,PRKAB1,PPP2CA,PIK3R1,PPP2R5B,PIK3R5,HIF1A,RICTOR,RPS11,PGF,VEGFA,HMOX1,RPS20,PROK1,PIK3CG,RHOU,PRKAA2,MRAS,RPS6KB2,FIGF,PPP2R2C,RPS17,RPS24,RPS6KB1,NRAS,DDIT4,RHOC,STK11,RPS19,RHOJ,FAU,RPS6KA6,RHOV,RPS27L,PRKAG2,PRKCH,RPS14,ARHGAP8/PRR5-ARHGAP8,EIF3K
TNFR1 Signaling	1.11E00	2.86E-01	1.941	NFKBIE,TNFAIP3,NFKB2,NFKB1,FADD,TANK,JUN,NFKBIA,CDC42,BID,NFKBIB,TNF,BIRC3,BIRC2
TNFR2 Signaling	3.38E00	4.83E-01	1.897	NFKBIE,TNFAIP3,TBK1,NFKB2,NFKB1,TANK,NFKBIA,JUN,LTA,TNFRSF1B,NFKBIB,TNF,BIRC3,BIRC2
Estrogen-mediated S-phase Entry	2E00	4.17E-01	1.897	CCNA2,E2F4,CCNE1,E2F1,CDKN1A,CDKN1B,ESR1,CDK1,E2F2,CDC25A
IGF-1 Signaling	1.13E00	2.58E-01	1.789	IGFBP4,SOCS3,RAF1,SOCS1,PIK3CA,BAD,PIK3R1,SOCS6,PIK3R5,YWHAQ,JUN,MAP2K2,IGF1,PIK3CG,FOXO3,RPS6KB2,MRAS,IRS2,RPS6KB1,NRAS,IGFBP5,FOXO1,PRKAG2,ELK1,SFN
Dopamine-DARPP32 Feedback in cAMP Signaling	1.85E00	2.67E-01	1.667	NOS1,CAMK4,KCNJ2,PPP2CA,GRIN2D,PPP2R5B,KCNJ16,CSNK1A1,PPP1CB,PLCH2,EP300,PPP3R2,KCNJ4,PLCD3,CACNA1E,ADCY5,ATF4,PPP2R2C,PLCL1,KCNJ12,KCNJ8,PPP1R14C,GRIN2B,GRIN3B,CACNA1D,KCNJ15,CSNK1G3,CACNA1C,DRD5,KCNJ3,PPP3CC,PLCL2,CACNA1A,GNAI3,PRKG1,KCNJ10,CREM,KCNJ9,ADCY1,GUCY1A2,PRKAG2,PRKCH,KCNJ6
Inhibition of Angiogenesis by TSP1	7E-01	2.65E-01	1.633	VEGFA,TGFBR2,FYN,JUN,SDC2,THBS1,GUCY1A2,MAPK10,MMP9
Induction of Apoptosis by HIV1	1.8E00	3.17E-01	1.606	CXCR4,NFKBIE,NFKB2,NFKB1,FAS,FADD,BCL2L1,NFKBIA,BBC3,MAPK10,BID,HTRA2,NFKBIB,TNFRSF1B,TNF,BIRC3,FASLG,BIRC2,TNFRSF11B
PI3K/AKT Signaling	1.57E00	2.68E-01	1.512	RAF1,GAB2,PIK3CA,BAD,PPP2CA,PIK3R1,NFKBIE,GDF15,PPP2R5B,NFKB1,YWHAQ,NFKBIA,MAP2K2,PIK3CG,FOXO3,MRAS,RPS6KB2,PPP2R2C,CTNNB1,NFKBIB,RPS6KB1,NRAS,MDM2,NFKB2,MAPK8IP1,BCL2L1,FOXO1,CDKN1A,MAP3K8,PTGS2,INPP5K,CDKN1B,SFN
Role of JAK1, JAK2 and TYK2 in Interferon Signaling	2.54E00	4.58E-01	1.342	SOCS1,RAF1,IFNG,IFNGR2,IFNB1,IFNA21,IFNGR1,NFKB2,STAT1,NFKB1,IFNA1/IFNA13
Angiopoietin Signaling	7.07E-01	2.42E-01	1.155	PIK3CA,NRAS,BAD,NFKBIE,PIK3R1,PIK3R5,NFKB2,NFKB1,BIRC5,TNIP1,NFKBIA,FOXO1,PIK3CG,GRB7,MRAS,NFKBIB
Apoptosis Signaling	1.78E00	2.92E-01	1.000	RAF1,BAD,NFKBIE,NFKB1,FAS,NFKBIA,MAP2K2,MRAS,BID,HTRA2,NFKBIB,TNFRSF1B,BIRC3,FASLG,CAPN5,NRAS,LMNA,NFKB2,CDK1,BCL2L1,CAPN9,BCL2A1,TNF,MAP4K4,BCL2L11,BIRC2
Notch Signaling	1.65E00	3.42E-01	1.000	FURIN,DLL1,DTX1,DTX3,JAG2,MAG,HES5,DTX4,RBPJ,LFNG,HEY2,HES1,HEY1
Extrinsic Prothrombin Activation Pathway	7.36E-01	3.12E-01	1.000	F10,F12,PROS1,THBD,F3
Regulation of Cellular Mechanics by Calpain Protease	5.17E-01	2.28E-01	1.000	CAPN5,CCNA2,SRC,CCNE1,CNGB1,NRAS,EZR,MRAS,CAPN9,CNGB3,CDKN1B,CDK1,EGFR
April Mediated Signaling	5.1E-01	2.37E-01	1.000	JUN,NFKBIA,NFKBIE,MAPK10,NFATC4,NFKB2,NFKBIB,NFKB1,ELK1
p53 Signaling	2.9E00	3.27E-01	-0.962	TP53AIP1,PIK3CA,GADD45B,JMY,TP73,GADD45G,PIK3R1,PIK3R5,HIF1A,FAS,EP300,CHEK1,KAT2B,JUN,BBC3,GADD45A,THBS1,PIK3CG,CTNNB1,PMAIP1,TNFRSF10B,PERP,MDM2,BIRC5,TP53BP2,BCL2L1,PCNA,CDKN1A,E2F1,SIRT1,SFN,DRAM1
Cell Cycle: G2/M DNA Damage Checkpoint Regulation	2.07E00	3.47E-01	-0.775	CDC25C,CKS2,CCNB2,MDM2,PLK1,AURKA,CDK1,PPM1D,CHEK1,CCNB1,EP300,YWHAQ,KAT2B,GADD45A,CDKN1A,PKMYT1,SFN
Cytotoxic T Lymphocyte-mediated Apoptosis of Target Cells	1.88E00	3.75E-01	0.707	B2M,CD247,FADD,CD3G,HLA-A,HLA-C,GZMB,HLA-B,BID,CD3D,FAS,FASLG
Dopamine Receptor Signaling	6.16E-01	2.31E-01	0.707	PPP1R14C,GCH1,PPP2CA,PPP2R5B,PPP1CB,DRD5,IL4I1,SLC6A3,MAOB,SMOX,ADCY5,PTS,ADCY1,NCS1,PRKAG2,PPP2R2C,SLC18A1,PTH
Complement System	1.06E00	2.97E-01	0.632	C1R,CD55,CD59,C3,C5AR1,C4BPB,C4BPA,CFI,C1QC,C1QA,C1QB
LPS/IL-1 Mediated Inhibition of RXR Function	2.84E00	2.79E-01	-0.378	ABCG8,ABCG1,ABCA1,CHST15,ABCB9,CHST2,MAOB,CHST5,IL1RL2,RARA,ABCB11,HS6ST3,HS3ST1,ALDH3A1,TNFRSF11B,ACSL3,ACSL6,SLCO1A2,NDST4,PAPSS2,IL33,HS3ST3B1,IL1RN,SMOX,CD14,CYP2B6,CYP4A11,TNF,MGST3,HS3ST5,GAL3ST2,APOE,IL1A,CHST7,ALAS1,HS3ST3A1,SOD3,IRAK1,JUN,CYP7A1,CHST3,HS6ST2,ACSL4,FMO1,CPT1C,TNFRSF1B,IL1R1,HS3ST4,GSTO1,IL18RAP,IL4I1,CHST1,TLR4,FABP2,LY96,NR1H2,CYP3A4,NR5A2,IL1B,ALDH3B2,ACSL1
nNOS Signaling in Neurons	1.24E00	2.98E-01	0.378	CAPN5,NOS1,NOS1AP,GRIN2B,GRIN3B,CAMK4,GRIN2D,DLG2,PPP3CC,RASD1,PFKM,PPP3R2,CAPN9,PRKCH
Role of BRCA1 in DNA Damage Response	3.23E-01	2.03E-01	0.333	IFNG,E2F4,GADD45A,CDKN1A,E2F1,BARD1,BRCA2,RFC1,PLK1,STAT1,HLTF,E2F2,CHEK1
Wnt/β-catenin Signaling	4.18E00	3.2E-01	0.309	PPP2CA,AXIN1,SOX10,TGFBR3,PPP2R5B,CSNK1A1,WNT16,WNT6,RARG,TGFBR2,SOX2,RARA,WNT4,SFRP4,AXIN2,APC,CDH1,CDH5,GNAO1,TLE3,FZD6,FZD5,SOX8,SFRP1,WNT1,SFRP2,FRAT1,BMPR2,FZD1,KREMEN1,HNF1A,EP300,SOX17,WNT7A,JUN,DKK3,CDH3,TGFB2,SFRP5,PPP2R2C,CTNNB1,ACVR1C,SOX7,SRC,CSNK1G3,MDM2,FZD8,WNT3A,WNT10A,NR5A2,PIN1,UBC,LRP1,ACVR2A
Role of CHK Proteins in Cell Cycle Checkpoint Control	7.82E-01	2.55E-01	0.277	CDC25C,E2F4,PPP2CA,PPP2R5B,PLK1,RFC1,CDK1,CHEK1,PCNA,E2F1,CDKN1A,PPP2R2C,E2F2,CDC25A
ATM Signaling	1.88E00	3.22E-01	0.258	CDC25C,GADD45B,GADD45G,TP73,CCNB2,MDM2,CDK1,EP300,CHEK1,CCNB1,NFKBIA,JUN,GADD45A,H2AFX,CDKN1A,MAPK10,ATF4,BID,CDC25A
Cyclins and Cell Cycle Regulation	9.72E-01	2.56E-01	-0.229	RAF1,E2F4,PPP2CA,PPP2R5B,CCNB2,CDKN2C,CDKN2B,CDK1,CCNB1,CCNA2,MYT1,CDKN2D,CCNE1,CDKN1A,E2F1,TGFB2,PPP2R2C,CDKN1B,E2F2,CDC25A
VDR/RXR Activation	1.97E00	3.08E-01	0.000	IFNG,PDGFA,IGFBP5,CCL5,HES1,CEBPB,THBD,KLF4,EP300,CASR,YY1,GTF2B,CAMP,FOXO1,GADD45A,CDKN1A,TGFB2,CD14,PRKCH,VDR,SEMA3B,PTH,CDKN1B,CST6
TWEAK Signaling	9.72E-01	2.94E-01	0.000	FADD,NFKBIA,NFKBIE,BID,NFKB2,NFKBIB,NFKB1,BIRC3,BIRC2,TNFRSF12A
Cell Cycle: G1/S Checkpoint Regulation	6.06E-01	2.34E-01	0.000	NRG1,RPL11,CCNE1,CDKN2D,E2F4,FOXO1,CDKN1A,E2F1,TGFB2,CDKN2C,MDM2,CDKN1B,CDKN2B,E2F2,CDC25A
Hepatic Fibrosis / Hepatic Stellate Cell Activation	8.72E00	3.76E-01		CCR5,MYL6,COL8A1,CXCL9,TGFBR2,VEGFA,CXCL3,IL1RL2,PROK1,LAMA1,FIGF,MYL4,COL11A2,COL27A1,FASLG,TNFRSF11B,CXCL8,BAMBI,IGFBP5,IFNGR1,NFKB2,MET,IL10RA,CD14,TNF,COL25A1,CCR7,COL7A1,COL8A2,IGFBP4,IL1A,ICAM1,LEP,PDGFA,LEPR,CXCR3,COL4A2,CCL5,NFKB1,COL17A1,COL15A1,FAS,PGF,EDN1,IGF1,TIMP1,TNFSF9,TGFB2,ECE1,STAT1,TNFRSF1B,COL18A1,EGFR,IFNG,VCAM1,EDNRB,COL6A2,FLT1,IL10,IFNGR2,SMAD7,COL20A1,IL1R1,IL18RAP,TLR4,…
Granulocyte Adhesion and Diapedesis	6.17E00	3.5E-01		MMP16,CLDN19,CCL20,CCL17,SDC4,CXCL9,CLDN6,CCL4L1/CCL4L2,CXCL3,HRH1,IL1RL2,EZR,CXCL14,CXCL1,TNFRSF11B,CXCL8,SELE,PF4,CLDN18,RDX,CSF3,IL33,CCL4,CLDN23,CDH5,IL1RN,CLDN14,CCL18,CX3CL1,TNF,FPR3,CLDN11,IL1A,ICAM1,SDC3,CXCL5,CCL5,MMP25,CCL3,HRH3,CCL13,CCL3L1,CLDN4,CCL3L3,SDC2,MMP8,XCL1,TNFRSF1B,VCAM1,C5AR1,CXCR4,FPR2,IL1R1,IL18RAP,GNAI3,CXCL16,CLDN5,CLDN1,IL1B,CXCL2,MMP9,CLDN3
Amyotrophic Lateral Sclerosis Signaling	5.19E00	3.88E-01		NOS1,PIK3CA,RAB5C,GDNF,NEFL,PIK3R1,GRIA1,GRIN2D,GRID1,PIK3R5,GRIA4,PGF,VEGFA,RAB5A,CACNA1E,HECW1,IGF1,PROK1,PIK3CG,FIGF,BID,RNF19A,BIRC3,CAPN5,GRIN2B,GRIN3B,CACNA1D,SOD1,GRIK3,NEFM,CACNA1C,CACNA1A,BCL2L1,GRIK4,SLC1A2,CAPN9,GRIA3,BIRC2
Role of Macrophages, Fibroblasts and Endothelial Cells in Rheumatoid Arthritis	5.09E00	2.99E-01		SOCS1,RAF1,SOCS3,AXIN1,PIK3R1,CSNK1A1,WNT16,WNT6,PLCH2,CEBPG,VEGFA,PLCD3,MAP2K2,IL1RL2,PROK1,PIK3CG,TLR1,MRAS,WNT4,ATF4,FIGF,OSM,NFKBIB,PLCL1,TNFRSF11B,CXCL8,SFRP4,SELE,PPP3CC,PLCL2,APC,IL33,IL1RN,GNAO1,FZD6,PRKCH,MAP2K3,FZD5,SFRP1,TNF,WNT1,IL6ST,IL1A,PIK3CA,ICAM1,CAMK4,SFRP2,PDGFA,NFKBIE,PIK3R5,CEBPD,FZD1,CCL5,NFKB1,HNF1A,PGF,EP300,IRAK1,PPP3R2,ROR2,WNT7A,JUN,NFKBIA,DKK3,SFRP5,MAPKAPK2,TNFRSF1B,…
Role of Osteoblasts, Osteoclasts and Chondrocytes in Rheumatoid Arthritis	4.92E00	3.15E-01		BAD,AXIN1,PIK3R1,TAB2,CSNK1A1,WNT16,WNT6,ACP5,IL1RL2,PIK3CG,WNT4,NFKBIB,BIRC3,ADAMTS5,TNFRSF11B,SFRP4,PPP3CC,APC,IL33,IL1RN,MAPK10,FZD6,FZD5,MAP2K3,SFRP1,TNF,WNT1,PIK3CA,IL1A,SFRP2,CAMK4,NFKBIE,BMP2,PIK3R5,BMPR2,FZD1,NFKB1,HNF1A,SMURF1,PPP3R2,NFKBIA,JUN,WNT7A,IGF1,DKK3,MMP8,SFRP5,TNFRSF1B,CTNNB1,ALPL,SRC,IFNG,CTSK,IL10,SMAD6,NFATC4,IL1R1,TNFRSF11A,IL17A,IL18RAP,FZD8,WNT3A,WNT10A,FOXO1,CSF1,IL1B,P…
G-Protein Coupled Receptor Signaling	4.88E00	3.05E-01		ADRA2B,ENPP6,RAF1,HCAR3,HTR2B,VIPR2,GRM3,PDE3A,PIK3R1,ADRB3,HRH1,FFAR3,MAP2K2,ADCY5,PIK3CG,RGS10,MRAS,GRM6,ATF4,ADORA2B,PDE11A,NFKBIB,PDE2A,APLNR,OPRM1,GRM1,CNR1,SSTR3,NFKB2,PDE4B,GRM4,PDE6H,PDE1C,S1PR3,GRM7,DUSP9,ADRA2A,RAP1GAP,GNAO1,DUSP4,MC1R,PTGER2,FYN,PIK3CA,GRM2,CAMK4,NFKBIE,CHRM4,PIK3R5,PDE4A,HTR1D,NFKB1,HRH3,AVPR1A,EP300,NFKBIA,PDE4D,HCAR2,PTGER4,HTR2A,CAMK2B,SRC,RGS2,NRAS,NPY1R,RGS16,FPR…
Heme Biosynthesis II	4.83E00	8.89E-01		UROD,UROS,FECH,ALAD,ALAS2,ALAS1,CPOX,HMBS
Sertoli Cell-Sertoli Cell Junction Signaling	4.72E00	3.26E-01		RAF1,AXIN1,CLDN19,TGFBR3,IGSF5,CLDN6,MPP6,MAP2K2,CGN,MRAS,SPTB,ACTA1,MAP3K2,MAP3K9,TUBB3,TJP2,TUBB2A,CLDN18,EPN2,CDH1,CLDN23,CDC42,MAPK10,GUCY1A2,MAP2K3,CLDN14,TNF,EPN3,NOS1,CLDN11,PVRL3,CTNNA1,SPTA1,BCAR1,TUBB2B,JUN,CLDN4,SORBS1,PPAP2B,TUBA3C/TUBA3D,CTNNB1,ACTC1,RAB8B,SPTBN2,SRC,NRAS,TJP1,TUBB4B,TUBG1,TUBA4A,CLDN5,PRKG1,TUBB6,CLDN1,PRKAG2,MAP3K8,ELK1,CLDN3
Type I Diabetes Mellitus Signaling	4.64E00	3.64E-01		CD247,SOCS3,SOCS1,HLA-A,GZMB,NFKBIE,SOCS6,HLA-B,NFKB1,FAS,IRAK1,CD28,NFKBIA,BID,STAT1,TNFRSF1B,HLA-F,NFKBIB,PTPRN,FASLG,TNFRSF11B,IFNG,IFNGR2,IFNGR1,NFKB2,IL1R1,CD3D,IRF1,FADD,CD3G,HLA-C,GAD1,LTA,MAPK10,CD86,IL1B,MAP2K3,TNF,CPE,HLA-E
Axonal Guidance Signaling	4.23E00	2.7E-01		SLIT3,RAF1,ADAMTS8,MYL6,PIK3R1,GNG13,PLCH2,ADAM8,VEGFA,EPHB1,PIK3CG,BAIAP2,FIGF,GNA13,PLCL1,GNG12,KALRN,CRKL,TUBB2A,L1CAM,PLCL2,MET,WNT1,FYN,PIK3CA,UNC5A,EPHA4,FZD1,TUBB2B,EFNB2,WNT7A,IGF1,MMP8,EFNA5,DCC,TUBA3C/TUBA3D,PFN2,ROBO2,RASSF5,GNG5,MYL12B,ADAM20,NRP2,TUBB4B,MYLPF,SLIT2,GNAI3,WNT3A,GLIS2,MAG,NTRK3,NTN3,SEMA7A,EPHB2,WASL,SEMA6B,WNT16,WNT6,PLCD3,SEMA6D,GNAT1,SEMA3D,MAP2K2,PROK1,MRAS,MYL4,WN…
Protein Kinase A Signaling	4.19E00	2.75E-01		RAF1,DUSP8,MYL6,MYLK2,ACP1,GNG13,PTPN5,PLCH2,ATF4,DUSP11,GNA13,NFKBIB,PLCL1,DUSP12,GNG12,PDE2A,PLCL2,NFKB2,PTPN3,PDE1C,HIST1H1A,PTPRH,CREM,HIST1H1D,DUSP4,HIST1H1C,DUSP2,EP300,CDKN3,DUSP5,PTPRJ,DCC,CNGB3,PDE4D,GNG5,CTNNB1,MYL12B,MTMR3,CAMK2B,PTPRK,MYLPF,HIST1H1B,GNAI3,HIST1H1E,ADCY1,IHH,PTGS2,TNNI1,SFN,CDC27,ENPP6,BAD,PDE3A,DUSP15,TGFBR2,YWHAQ,PLCD3,MAP2K2,RHO,ADCY5,MYL4,PDE11A,CDC25A,HIST2H3C,PPP…
IL-10 Signaling	4.07E00	3.97E-01		SOCS3,CCR5,IL1A,NFKBIE,ARG2,NFKB1,HMOX1,NFKBIA,JUN,IL1RL2,NFKBIB,CCR1,IL10,BLVRA,BLVRB,IL1R1,NFKB2,IL18RAP,IL33,IL1RN,IL10RA,CD14,IL1B,MAP2K3,ELK1,MAP4K4,TNF
Agranulocyte Adhesion and Diapedesis	3.89E00	3.07E-01		MYL6,MMP16,CLDN19,CCL20,CCL17,SDC4,CXCR1,CXCL9,CLDN6,CCL4L1/CCL4L2,HRH1,CXCL3,EZR,CXCL14,MYL4,CXCL1,ACTA1,CXCL8,SELE,PF4,CLDN18,RDX,IL33,CLDN23,CCL4,CDH5,IL1RN,CLDN14,CCL18,CX3CL1,TNF,AOC3,CLDN11,IL1A,ICAM1,CXCL5,CCL5,MMP25,CCL3,CCL13,CCL3L1,CLDN4,CCL3L3,MMP8,XCL1,ACTC1,VCAM1,C5AR1,CXCR4,IL1R1,CXCL16,GNAI3,CLDN5,CLDN1,IL1B,CXCL2,MMP9,CLDN3
Clathrin-mediated Endocytosis Signaling	3.89E00	3.08E-01		APOB,RAB5C,EPHB2,PIK3R1,WASL,CLTB,VEGFA,CD2AP,SNX9,FGF18,PROK1,PIK3CG,FIGF,STAM,ACTA1,SNAP91,APOM,FGF9,CLTC,USP9X,PPP3CC,AP2S1,SH3GL1,MET,ORM1,CDC42,TFRC,ITGB6,CTTN,RBP4,APOD,APOE,PIK3CA,AP2A1,APOA4,APOF,PDGFA,PIK3R5,FGF8,ITGB8,PGF,FGF13,PPP3R2,RAB5A,LYZ,ARF6,IGF1,S100A8,FGF7,ACTC1,SRC,ARPC5L,MDM2,APOA1,LDLR,UBC,HIP1R
Molecular Mechanisms of Cancer	3.74E00	2.71E-01		RAP2B,RAPGEF1,RAF1,AXIN1,PIK3R1,TAB2,CDKN2C,BBC3,PIK3CG,GNA13,NFKBIB,FASLG,ARHGEF4,NFKB2,CDH1,E2F1,MAP2K3,WNT1,FYN,RAP2A,PIK3CA,CTNNA1,BMPR2,FZD1,EP300,CHEK1,JUN,WNT7A,RHOU,BID,CTNNB1,CAMK2B,PMAIP1,RHOC,MDM2,FADD,GNAI3,CCNE1,CDKN2D,WNT3A,RASGRP1,ADCY1,CDKN1A,IHH,RBPJ,LRP1,BIRC2,GAB2,BAD,WNT16,WNT6,TGFBR2,MAP2K2,GNAT1,ADCY5,MRAS,WNT4,BIRC3,E2F2,CDC25A,E2F4,ARHGEF15,RHOJ,GNAZ,AURKA,APC,BCL2L1,CDC42…
IL-12 Signaling and Production in Macrophages	3.74E00	3.26E-01		APOE,PIK3CA,APOA4,APOB,APOF,PIK3R1,MAF,PIK3R5,NFKB1,EP300,JMJD6,LYZ,JUN,MAP2K2,PIK3CG,TGFB2,S100A8,NFKBIB,IL23A,STAT1,PPARG,IFNG,ALOX15,APOM,IL10,IFNGR1,CEBPB,NFKB2,IRF1,STAT4,TLR4,APOA1,ORM1,ZNF668,MAPK10,IFNA21,MAP3K8,PRKCH,MST1R,REL,TNF,IFNA1/IFNA13,RBP4,APOD
Pathogenesis of Multiple Sclerosis	3.59E00	7.78E-01		CCR1,CCR5,CCL4,CXCR3,CCL5,CCL3,CXCL9
Tetrapyrrole Biosynthesis II	3.56E00	1E00		UROS,ALAD,ALAS2,ALAS1,HMBS
Granzyme A Signaling	3.38E00	5.5E-01		GZMA,HIST1H1A,HIST1H1B,HIST1H1C,HIST1H1E,H1FX,HIST1H1T,HIST1H1D,HMGB2,H1F0,EP300
Differential Regulation of Cytokine Production in Intestinal Epithelial Cells by IL-17A and IL-17F	3.36E00	5.22E-01		IFNG,IL1A,CCL4,IL10,LCN2,IL1B,CXCL1,CCL5,CCL3,CSF3,TNF,IL17A
Role of IL-17A in Arthritis	3.16E00	3.89E-01		CXCL8,PIK3CA,NFKBIE,PIK3R1,PIK3R5,CCL20,NFKB2,CXCL5,CCL5,NFKB1,IL17A,CXCL3,NFKBIA,MAP2K2,PIK3CG,MAPK10,MAP2K3,CXCL1,PTGS2,MAPKAPK2,NFKBIB
Atherosclerosis Signaling	3.12E00	3.17E-01		APOE,IL1A,ICAM1,APOA4,APOB,MSR1,APOF,PDGFA,NFKB1,PLA2G7,ALOXE3,TNFRSF12A,LYZ,PLA2G2F,S100A8,COL18A1,COL11A2,PNPLA8,IFNG,CXCL8,ALOX15,VCAM1,SELE,APOM,CXCR4,NFKB2,F3,TNFRSF14,IL33,APOA1,ORM1,CSF1,IL1RN,IL1B,TNF,MMP9,TNFSF14,RBP4,APOD
Mitotic Roles of Polo-Like Kinase	3.03E00	3.64E-01		FZR1,KIF23,CDC25C,PLK3,PPP2CA,PTTG1,PPP2R5B,PRC1,CCNB2,ANAPC10,PLK1,CDK1,CCNB1,SLK,PLK4,PLK5,PLK2,PKMYT1,FBXO5,PPP2R2C,KIF11,STAG2,CDC27,CDC25A
Crosstalk between Dendritic Cells and Natural Killer Cells	3E00	3.37E-01		IL15RA,HLA-A,HLA-B,IFNB1,CD83,NFKB1,FAS,CD28,CD226,KIR2DL4,HLA-F,TNFRSF1B,ACTC1,FASLG,ACTA1,CAMK2B,CD209,IFNG,KLRC4-KLRK1/KLRK1,IL15,NFKB2,TLR4,HLA-C,LTA,CD86,IFNA21,TNF,HLA-E,CCR7,IFNA1/IFNA13
Role of IL-17A in Psoriasis	3E00	6.15E-01		CXCL8,CXCL3,S100A9,CCL20,S100A8,CXCL1,CXCL5,IL17A
T Cell Receptor Signaling	2.98E00	3.3E-01		CD247,RAF1,FYN,PIK3CA,CAMK4,PIK3R1,PIK3R5,NFKB1,CD8A,CD8B,CTLA4,PPP3R2,CD28,NFKBIA,JUN,MAP2K2,PIK3CG,MRAS,ITK,NRAS,MALT1,NFATC4,PPP3CC,NFKB2,CD3D,CD3G,SHB,PTPRH,BCL10,RASGRP1,ZAP70,ELK1
Hepatic Cholestasis	2.96E00	2.96E-01		ABCG8,IL1A,LIF,NFKBIE,NFKB1,HNF1A,IL17B,CYP8B1,IRAK1,JUN,NFKBIA,IL1RL2,ADCY5,IL17D,RARA,CYP7A1,TGFB2,OSM,ABCB11,TNFRSF1B,HNF4A,NFKBIB,TNFRSF11B,CXCL8,IFNG,TJP2,CYP27A1,SLCO1A2,IL1R1,NFKB2,IL17A,IL18RAP,IL33,TLR4,LY96,ABCB4,IL1RN,LTA,ADCY1,MAPK10,PRKAG2,CD14,NR5A2,IL1B,PRKCH,TNF,ESR1,IRAK2
Regulation of IL-2 Expression in Activated and Anergic T Lymphocytes	2.86E00	3.42E-01		CD247,FYN,RAF1,CAMK4,NFKBIE,NFKB1,PPP3R2,TGFBR2,CD28,NFKBIA,JUN,MAP2K2,MRAS,TGFB2,NFKBIB,NRAS,TOB1,MALT1,NFATC4,PPP3CC,NFKB2,CD3D,CD3G,BCL10,ZAP70,MAPK10,ELK1
Ovarian Cancer Signaling	2.83E00	3.05E-01		RAF1,PIK3CA,AXIN1,PIK3R1,PIK3R5,FSHB,WNT16,WNT6,FZD1,HNF1A,PGF,VEGFA,WNT7A,EDN1,MAP2K2,PROK1,PIK3CG,MRAS,RPS6KB2,FIGF,WNT4,CTNNB1,EGFR,SRC,RPS6KB1,NRAS,FGF9,APC,FZD8,WNT3A,WNT10A,E2F1,PRKAG2,FZD6,BRCA2,EDNRA,FZD5,PTGS2,WNT1,MMP9
Communication between Innate and Adaptive Immune Cells	2.83E00	3.3E-01		B2M,IL1A,HLA-A,HLA-B,IFNB1,CD83,CCL5,CD8A,CCL3,CD8B,CD28,CCL3L3,TLR1,HLA-F,CXCL8,IFNG,IL10,IL15,IL33,TLR4,CCL4,HLA-C,IL1RN,CD86,IL1B,IFNA21,TNF,HLA-E,CCR7,IFNA1/IFNA13
Chondroitin Sulfate Biosynthesis (Late Stages)	2.82E00	3.91E-01		GAL3ST2,CHSY3,CHST7,CHPF,NDST4,HS3ST4,CHST15,HS3ST3A1,CHST2,HS3ST3B1,CHST1,CSGALNACT2,CHST5,CHST3,HS6ST2,HS3ST1,HS6ST3,HS3ST5
Protein Ubiquitination Pathway	2.77E00	2.71E-01		FZR1,CRYAB,DNAJB4,HLA-B,DNAJC3,UBE2V2,FBXW7,DNAJC15,DNAJB2,TCEB2,TCEB1,UBE2B,PSMC2,NEDD4L,BIRC3,DNAJC9,USP38,USP9X,HSPA9,PSMD6,UBE2S,PSMB7,DNAJC5,UBE2H,USP29,RBX1,PSMD12,HSPA13,PSMB1,UBE2J2,UBE2C,PSMB3,B2M,USP12,PSMD7,HLA-A,PSMD9,HSPA6,ANAPC10,USP2,UBE2F,SMURF1,USP3,DNAJC5G,USP42,USP16,USP47,DNAJB1,AMFR,DNAJB8,IFNG,USP15,DNAJB3,MDM2,USP30,USP1,DNAJB9,PSMB6,HSPA2,UBE2D1,PSMD8,HLA-C,DNAJB11,CDC34,U…
Role of Hypercytokinemia/hyperchemokinemia in the Pathogenesis of Influenza	2.5E00	3.78E-01		IL33,CCR1,CXCL8,IFNG,IL1A,CCR5,CCL4,IL1RN,IL15,IFNB1,IL1B,IFNA21,CCL5,CCL3,TNF,IFNA1/IFNA13,IL17A
Ephrin Receptor Signaling	2.5E00	2.82E-01		FYN,RAF1,RAPGEF1,PDGFA,AXIN1,EPHB2,GRIN2D,WASL,ACP1,GNG13,EPHA4,BCAR1,EP300,PGF,VEGFA,EFNB2,EPHB1,GNG11,MAP2K2,GNAT1,SORBS1,SDC2,PROK1,EFNA5,PIK3CG,MRAS,ATF4,FIGF,EFNB3,GNA13,GNG5,GNG12,SRC,GRIN2B,GRIN3B,NGEF,NRAS,KALRN,ARPC5L,CXCR4,CRKL,ARHGEF15,GNG2,GNAZ,GNAI3,SDCBP,CDC42,GNAO1,MAP4K4
Differential Regulation of Cytokine Production in Macrophages and T Helper Cells by IL-17A and IL-17F	2.47E00	5E-01		CCL4,IL10,IL1B,CXCL1,CCL5,CCL3,CSF3,TNF,IL17A
Dermatan Sulfate Biosynthesis	2.41E00	3.51E-01		GAL3ST2,CHSY3,CHST7,CHPF,NDST4,HS3ST4,CHST15,HS3ST3A1,DSE,CHST2,CHST1,HS3ST3B1,CSGALNACT2,CHST5,CHST3,B3GAT1,HS6ST2,HS3ST1,HS6ST3,HS3ST5
Epithelial Adherens Junction Signaling	2.41E00	2.88E-01		EPN3,RAPGEF1,MYL6,TGFBR3,PVRL3,WASL,CTNNA1,BMPR2,HNF1A,CLIP1,TUBB2B,TGFBR2,SORBS1,BAIAP2,TGFB2,TUBA3C/TUBA3D,MRAS,MYL4,CTNNB1,ACVR1C,ACTC1,ACTA1,EGFR,SRC,TUBB3,DLL1,NRAS,TUBB4B,ARPC5L,SNAI1,TUBB2A,TUBG1,TUBA4A,APC,MET,EPN2,CDH1,MAGI1,TUBB6,CDC42,SSX2IP,ACVR2A
14-3-3-mediated Signaling	2.39E00	2.99E-01		RAF1,PIK3CA,BAD,TP73,PIK3R1,PIK3R5,PLCH2,TUBB2B,YWHAQ,PLCD3,JUN,MAP2K2,PIK3CG,TUBA3C/TUBA3D,MRAS,GFAP,PLCL1,SRC,TUBB3,NRAS,TUBB4B,STK11,TUBG1,TUBB2A,TUBA4A,PLCL2,FOXO1,TUBB6,MAPK10,PRKCH,CDKN1B,SFN,ELK1,SNCA,TNF
Hypoxia Signaling in the Cardiovascular System	2.38E00	3.38E-01		NFKBIE,UBE2V2,MDM2,HIF1A,UBE2S,UBE2D1,SLC2A4,EP300,UBE2F,VEGFA,NFKBIA,JUN,UBE2H,EDN1,UBE2B,SUMO1,ATF4,CDC34,NFKBIB,UBE2D3,UBE2C,UBE2J2
Human Embryonic Stem Cell Pluripotency	2.37E00	2.91E-01		PIK3CA,KLK3,AXIN1,PDGFA,PIK3R1,BMP2,PIK3R5,BMPR2,WNT16,WNT6,FZD1,HNF1A,LEFTY2,TGFBR2,SOX2,WNT7A,PIK3CG,TGFB2,MRAS,SPHK1,WNT4,CTNNB1,S1PR2,S1PR5,SMAD7,SMAD6,INHBA,APC,S1PR3,FZD8,NTRK2,WNT3A,WNT10A,FOXO1,NTRK3,S1PR1,FZD6,FZD5,WNT1
Chondroitin Sulfate Biosynthesis	2.33E00	3.52E-01		GAL3ST2,CHSY3,CHST7,CHPF,NDST4,HS3ST4,CHST15,HS3ST3A1,CHST2,CHST1,HS3ST3B1,CSGALNACT2,CHST5,CHST3,B3GAT1,HS6ST2,HS3ST1,HS6ST3,HS3ST5
Unfolded protein response	2.33E00	3.52E-01		PPARG,PDIA2,DDIT3,ERN1,INSIG1,HSPA9,CEBPD,HSPA6,DNAJC3,CEBPB,DNAJB9,HSPA2,CEBPG,PPP1R15A,ATF4,CD82,NFE2L2,EIF2AK3,AMFR
Polyamine Regulation in Colon Cancer	2.32E00	4.55E-01		PPARG,AZIN1,SAT1,SAT2,PSME4,PSMB11,CTNNB1,ODC1,APC,OAZ3
HIF1α Signaling	2.29E00	3.04E-01		NOS1,PIK3CA,PIK3R1,MMP16,PIK3R5,HIF1A,MMP25,TCEB2,TCEB1,LDHC,SLC2A3,PGF,EP300,VEGFA,JUN,EDN1,PROK1,PIK3CG,MMP8,MRAS,FIGF,EGLN2,NRAS,SLC2A1,MAPK4,MAPK6,MDM2,SLC2A4,RBX1,MAPK10,MMP9
Dendritic Cell Maturation	2.24E00	2.74E-01		PIK3R1,HLA-B,PLCH2,PLCD3,IL1RL2,PIK3CG,ATF4,IL23A,COL11A2,NFKBIB,PLCL1,TNFRSF11B,CD1B,NFKB2,PLCL2,IL33,IL1RN,MAPK10,CD86,TNF,CCR7,B2M,IL1A,PIK3CA,LEP,ICAM1,HLA-A,LEPR,NFKBIE,PIK3R5,IFNB1,CD83,NFKB1,EP300,NFKBIA,COL18A1,TNFRSF1B,STAT1,IL10,RELB,IL15,CD58,STAT4,TLR4,HLA-C,LTA,IL1B,IFNA21,IFNA1/IFNA13
Role of PKR in Interferon Induction and Antiviral Response	2.23E00	3.75E-01		IFNG,NFKBIE,TAB2,IFNB1,NFKB2,NFKB1,IRF1,FADD,NFKBIA,BID,MAP2K3,EIF2AK2,NFKBIB,STAT1,TNF
Regulation of the Epithelial-Mesenchymal Transition Pathway	2.21E00	2.72E-01		RAF1,AXIN1,PIK3R1,WNT16,WNT6,TGFBR2,MAP2K2,FGF18,PIK3CG,MRAS,WNT4,FRS2,ETS1,TWIST2,JAG2,FGF9,SNAI1,NFKB2,APC,MET,CDH1,FZD6,MAP2K3,FZD5,WNT1,PIK3CA,ID2,TWIST1,PIK3R5,FGF8,FZD1,HIF1A,NFKB1,HNF1A,FGF13,SMURF1,WNT7A,TGFB2,CTNNB1,FGF7,EGFR,NRAS,FZD8,GSC,WNT3A,WNT10A,ZEB2,RBPJ,CLDN3,MMP9
Dermatan Sulfate Biosynthesis (Late Stages)	2.2E00	3.64E-01		GAL3ST2,CHST7,NDST4,HS3ST4,CHST15,HS3ST3A1,DSE,CHST2,HS3ST3B1,CHST1,CHST5,CHST3,HS6ST2,HS6ST3,HS3ST1,HS3ST5
Germ Cell-Sertoli Cell Junction Signaling	2.11E00	2.75E-01		EPN3,PIK3CA,AXIN1,PIK3R1,PVRL3,WASL,PIK3R5,CTNNA1,BCAR1,TUBB2B,TGFBR2,MAP2K2,SORBS1,PPAP2B,PIK3CG,TGFB2,RHOU,TUBA3C/TUBA3D,MRAS,CTNNB1,ACTC1,ACTA1,RAB8B,MAP3K2,MAP3K9,SRC,TUBB3,NRAS,TUBB4B,TJP1,RHOC,TUBB2A,TUBG1,TUBA4A,RHOJ,EPN2,CDH1,RHOV,TUBB6,CDC42,MAPK10,MAP3K8,MAP2K3,TNF
Relaxin Signaling	2.07E00	2.81E-01		ENPP6,PIK3CA,PIK3R1,PDE3A,NFKBIE,PIK3R5,PDE4A,GNG13,NFKB1,VEGFA,JUN,NFKBIA,GNG11,GNAT1,ADCY5,PIK3CG,MRAS,PDE4D,GNA13,GNG5,NFKBIB,PDE11A,GNG12,PDE2A,GNG2,PDE4B,GNAZ,NFKB2,PDE6H,PDE1C,GNAI3,NPR1,GNAO1,ADCY1,GUCY1A2,PRKAG2,ELK1,MMP9
Airway Pathology in Chronic Obstructive Pulmonary Disease	2.04E00	6.25E-01		CXCL8,CXCL3,MMP8,TNF,MMP9
PI3K Signaling in B Lymphocytes	1.98E00	2.81E-01		RAF1,FYN,PIK3CA,CAMK4,PIK3R1,NFKBIE,PLCH2,PLEKHA3,NFKB1,PPP3R2,PLCD3,NFKBIA,JUN,MAP2K2,CARD10,PIK3CG,FOXO3,MRAS,ATF4,IRS2,PLCL1,NFKBIB,CAMK2B,C3,NRAS,ATF3,PPP3CC,PLCL2,NFATC4,MALT1,NFKB2,TLR4,BCL10,LYN,PLEKHA1,ELK1
Glucocorticoid Receptor Signaling	1.96E00	2.53E-01		CD247,RAF1,PRKAB1,SGK1,PIK3R1,PBX1,TAF13,TGFBR2,CXCL3,MAP2K2,PIK3CG,SUMO1,MRAS,NFKBIB,POLR2L,POLR2I,CXCL8,SELE,HSPA9,POLR2K,GTF2F1,PPP3CC,CD3G,BCL2L1,IL1RN,MAPK10,ESR1,TNF,PIK3CA,ICAM1,NFKBIE,HSPA6,POLR2J,PIK3R5,CCL5,CCL3,NFKB1,NR3C1,EP300,PPP3R2,GTF2B,NFKBIA,JUN,CCL13,KAT2B,FOXO3,TGFB2,PRKAA2,STAT1,IFNG,VCAM1,SRA1,NRAS,IL10,TAF5L,NFATC4,CEBPB,CD3D,HSPA2,CDKN1A,PRKAG2,IL1B,PTGS2,NRIP1,ELK1,HLTF
Xenobiotic Metabolism Signaling	1.92E00	2.51E-01		RAF1,FTL,PPP2CA,PIK3R1,PPP2R5B,MAF,GCLC,CHST15,UGT2B15,CHST2,MAOB,CHST5,MAP2K2,PIK3CG,SUMO1,MRAS,HS6ST3,HS3ST1,ALDH3A1,AHR,MAP3K2,MAP3K9,UGT2B17,NFKB2,NDST4,HS3ST3B1,SMOX,RBX1,PRKCH,MAP2K3,CYP2B6,TNF,MGST3,HS3ST5,GAL3ST2,PIK3CA,IL1A,CAMK4,CHST7,PIK3R5,NFKB1,HS3ST3A1,SOD3,EP300,HMOX1,CES1,CHST3,HS6ST2,PPP2R2C,FMO1,NFE2L2,CAMK2B,SRA1,CYP1A1,NRAS,HS3ST4,GSTO1,CYP1B1,IL4I1,AHRR,CHST1,CYP3A4,IL1B,MAP3…
T Helper Cell Differentiation	1.88E00	3.1E-01		IL6ST,IFNG,IL10,IL21R,IFNGR2,IFNGR1,TBX21,BCL6,IL17A,TGFBR2,STAT4,CD28,ICOS,IL10RA,CD86,CXCR5,STAT1,TNFRSF1B,GATA3,TNF,ICOSLG/LOC102723996,TNFRSF11B
Type II Diabetes Mellitus Signaling	1.88E00	2.82E-01		SOCS3,SOCS1,PIK3CA,PKLR,PRKAB1,PIK3R1,NFKBIE,SOCS6,PIK3R5,NFKB1,ADIPOR1,NFKBIA,SMPD4,PIK3CG,PRKAA2,ACSL4,IRS2,NFKBIB,TNFRSF1B,TNFRSF11B,PPARG,ACSL3,ACSL6,CEBPB,NFKB2,SLC2A4,MAPK10,PRKAG2,PRKCH,MAFA,TNF,ENPP7,ACSL1
Erythropoietin Signaling	1.88E00	3.13E-01		SOCS1,RPS6KB1,RAF1,SOCS3,SRC,PIK3CA,NRAS,EPOR,NFKBIE,PIK3R1,PIK3R5,NFKB2,NFKB1,JUN,NFKBIA,MAP2K2,PIK3CG,MRAS,PRKCH,NFKBIB,ELK1
IL-17A Signaling in Gastric Cells	1.86E00	4E-01		CXCL8,JUN,MAPK10,CCL20,CXCL1,CCL5,NFKB1,TNF,EGFR,IL17A
CTLA4 Signaling in Cytotoxic T Lymphocytes	1.85E00	2.95E-01		B2M,CD247,FYN,PIK3CA,AP2A1,HLA-A,PPP2CA,PIK3R1,CLTC,CLTB,HLA-B,PPP2R5B,PIK3R5,CD8A,CD3D,CD8B,CTLA4,AP2S1,CD3G,CD28,HLA-C,PIK3CG,ZAP70,CD86,PPP2R2C,AP1G1
Transcriptional Regulatory Network in Embryonic Stem Cells	1.83E00	3.5E-01		CDX2,L1CAM,EOMES,OTX1,HOXB1,ONECUT1,SOX2,CDYL,KAT6A,GATA6,NEUROG1,SKIL,HNF4A,SIX3
IL-17 Signaling	1.81E00	3.06E-01		CXCL8,PIK3CA,NRAS,PIK3R1,PIK3R5,CXCL5,CEBPB,NFKB1,IL17A,JUN,MAP2K2,TIMP1,PIK3CG,CRP,MAPK10,MRAS,MAP2K3,CXCL1,MUC5B,PTGS2,MAPKAPK2,ELK1
FXR/RXR Activation	1.8E00	2.76E-01		ABCG8,APOE,IL1A,APOA4,APOB,PKLR,APOF,FOXA1,HNF1A,CYP8B1,RARA,CYP7A1,ABCB11,HNF4A,BAAT,PPARG,MLXIPL,APOM,C3,CYP27A1,SERPINF1,SAA2,IL33,APOA1,FOXO1,ABCB4,ORM1,IL1RN,MAPK10,FBP1,NR5A2,IL1B,TNF,APOD,RBP4
Graft-versus-Host Disease Signaling	1.8E00	3.33E-01		IFNG,IL1A,GZMB,HLA-A,HLA-B,FAS,IL33,CD28,HLA-C,IL1RN,CD86,IL1B,HLA-F,TNF,FASLG,HLA-E
Pyridoxal 5'-phosphate Salvage Pathway	1.8E00	3.12E-01		MAP3K9,DMPK,SGK1,MAPK6,CSNK1A1,GRK5,PLK1,TTK,CDK1,IRAK1,MAP2K2,PIM1,PRKAA2,MAP2K3,MAP3K8,PRKCH,EIF2AK2,NEK2,ACVR2A,DYRK1A
Circadian Rhythm Signaling	1.77E00	3.64E-01		GRIN2B,GRIN3B,ARNTL,VIPR2,GRIN2D,BHLHE40,CRY2,ATF4,CRY1,VIP,PER2,EP300
Synaptic Long Term Potentiation	1.77E00	2.77E-01		RAF1,GRM2,CAMK4,PPP1R1A,GRM3,GRIA1,GRIN2D,PPP1CB,PLCH2,GRIA4,EP300,PPP3R2,PLCD3,MAP2K2,MRAS,GRM6,ATF4,PLCL1,CAMK2B,PPP1R14C,GRIN2B,GRIN3B,NRAS,GRM1,CACNA1C,GRM4,PPP3CC,PLCL2,GRM7,ADCY1,PRKAG2,PRKCH,GRIA3
STAT3 Pathway	1.74E00	3.01E-01		SRC,SOCS3,MAP3K9,SOCS1,RAF1,NRAS,FLT1,TGFBR3,SOCS6,BMPR2,TNFRSF11A,NDUFA13,TGFBR2,NTRK2,MAP2K2,PIM1,NTRK3,CDKN1A,MAPK10,MRAS,EGFR,CDC25A
Gap Junction Signaling	1.72E00	2.65E-01		RAF1,PIK3CA,HTR2B,PIK3R1,PIK3R5,CSNK1A1,PLCH2,TUBB2B,PPP3R2,PLCD3,SP3,MAP2K2,ADCY5,PIK3CG,TUBA3C/TUBA3D,MRAS,CTNNB1,PLCL1,ACTC1,ACTA1,HTR2A,EGFR,MAP3K2,SRC,TUBB3,NRAS,TUBB4B,CSNK1G3,TUBB2A,TUBG1,TUBA4A,PPP3CC,PLCL2,GNAI3,PRKG1,TUBB6,NPR1,ADCY1,GUCY1A2,PRKAG2,PRKCH
GADD45 Signaling	1.71E00	4.21E-01		PCNA,CCNE1,GADD45B,GADD45A,GADD45G,CDKN1A,CDK1,CCNB1
Prostate Cancer Signaling	1.69E00	2.93E-01		RAF1,PIK3CA,NRAS,BAD,KLK3,NFKBIE,PIK3R1,PIK3R5,MDM2,NFKB2,NFKB1,EP300,CCNE1,NFKBIA,FOXO1,MAP2K2,PIK3CG,CDKN1A,E2F1,MRAS,ATF4,CDKN1B,NFKBIB,CTNNB1
IL-15 Production	1.61E00	3.7E-01		TWF1,IL15,IFNB1,IFNA21,NFKB2,MST1R,STAT1,NFKB1,IRF1,IFNA1/IFNA13
Heme Degradation	1.6E00	7.5E-01		HMOX1,BLVRA,BLVRB
Heme Biosynthesis from Uroporphyrinogen-III I	1.6E00	7.5E-01		UROD,FECH,CPOX
Spermine and Spermidine Degradation I	1.6E00	7.5E-01		SMOX,SAT1,SAT2
α-tocopherol Degradation	1.6E00	7.5E-01		CYP4F3,CYP4F12,CYP4A11
Melatonin Degradation II	1.6E00	7.5E-01		MAOB,SMOX,IL4I1
Arginine Degradation I (Arginase Pathway)	1.6E00	7.5E-01		OAT,ARG2,ARG1
G Beta Gamma Signaling	1.59E00	2.84E-01		RAF1,GNG13,GNG11,GNAT1,PIK3CG,MRAS,GNA13,GNG5,CAV3,GNG12,EGFR,SRC,NRAS,GNG2,HBEGF,KCNJ3,GNAZ,GNAI3,CDC42,GNAO1,KCNJ9,ADCY1,PRKAG2,PRKCH,KCNJ6
RANK Signaling in Osteoclasts	1.59E00	2.84E-01		RAF1,PIK3CA,CAMK4,NFKBIE,PIK3R1,TAB2,PIK3R5,NFKB1,PPP3R2,NFKBIA,JUN,MAP2K2,PIK3CG,NFKBIB,BIRC3,MAP3K2,MAP3K9,SRC,PPP3CC,NFKB2,TNFRSF11A,MAPK10,MAP3K8,ELK1,BIRC2
Tight Junction Signaling	1.58E00	2.57E-01		CLDN11,MYL6,PPP2CA,CLDN19,PVRL3,VAPA,PPP2R5B,CTNNA1,IGSF5,CLDN6,NFKB1,VTI1B,SMURF1,TGFBR2,JUN,CLDN4,CGN,TGFB2,VAMP3,MYL4,PPP2R2C,CTNNB1,TNFRSF1B,ACTC1,NAPA,ACTA1,TNFRSF11B,TIAM1,TJP2,YKT6,TJP1,CLDN18,CRB3,NFKB2,SNAP25,CLDN5,CLDN23,CLDN1,CDC42,PRKAG2,CLDN14,TNF,CLDN3
Serotonin Receptor Signaling	1.47E00	3.18E-01		GCH1,HTR2B,HTR1D,HTR3C,HTR3E,IL4I1,MAOB,SMOX,ADCY5,PTS,HTR3A,ADCY1,SLC18A1,HTR2A
CCR5 Signaling in Macrophages	1.45E00	2.9E-01		CD247,CCR5,CAMK4,GNG2,GNG13,CCL5,CCL3,CD3D,FAS,GNAI3,CD3G,CCL4,JUN,GNG11,MAPK10,MRAS,PRKCH,GNG5,GNG12,FASLG
Salvage Pathways of Pyrimidine Ribonucleotides	1.44E00	2.74E-01		UPRT,MAP3K9,DMPK,CMPK2,SGK1,UPP1,MAPK6,CSNK1A1,GRK5,PLK1,TTK,CDA,CDK1,APOBEC3A,IRAK1,AK1,MAP2K2,PIM1,PRKAA2,MAP2K3,MAP3K8,PRKCH,EIF2AK2,NEK2,ACVR2A,DYRK1A
Vitamin-C Transport	1.42E00	4.29E-01		TXNDC2,SLC2A1,SLC2A4,SLC2A3,TXNRD1,GSTO1
B Cell Receptor Signaling	1.41E00	2.5E-01		RAP2B,RAF1,GAB2,RAP2A,PIK3CA,CAMK4,BAD,PIK3R1,NFKBIE,PIK3R5,BCL6,NFKB1,EP300,PPP3R2,NFKBIA,JUN,MAP2K2,CARD10,PIK3CG,MRAS,RPS6KB2,ATF4,RASSF5,NFKBIB,MAP3K2,CAMK2B,ETS1,MAP3K9,RPS6KB1,NRAS,PPP3CC,NFATC4,MALT1,NFKB2,BCL2L1,FOXO1,BCL10,CDC42,LYN,MAP3K8,MAP2K3,INPP5K,ELK1,BCL2A1
Bladder Cancer Signaling	1.4E00	2.76E-01		RAF1,CXCL8,NRAS,FGF9,MMP16,FGF8,MDM2,MMP25,PGF,FGF13,VEGFA,CDH1,MAP2K2,FGF18,PROK1,THBS1,MMP8,CDKN1A,E2F1,MRAS,FIGF,FGF7,MMP9,EGFR
Oxidative Phosphorylation	1.39E00	2.66E-01		SDHB,COX7B,NDUFA9,NDUFA7,COX6C,COX8A,ATP5L,ATP5E,NDUFA2,NDUFA5,NDUFB9,NDUFAB1,NDUFS6,ATP5J2,UQCRFS1,ATP5I,COX4I1,COX6B1,NDUFB4,COX17,NDUFB1,NDUFA13,UQCRB,NDUFA11,NDUFA6,NDUFB7,COX7A2,CYB5A,UQCRQ
D-myo-inositol (1,4,5,6)-Tetrakisphosphate Biosynthesis	1.38E00	2.6E-01		SOCS3,DUSP8,PPP1R1A,PPFIBP2,PPFIA3,PPP2R5B,ACP1,ACP5,PPFIA2,DUSP2,MTMR6,IPMK,PTPRJ,PDCD1,DUSP10,PTPN1,DUSP11,NUDT4,PTPRN,ALPL,CDC25A,WBP11,CDC25C,PPP1R8,PP2D1,DUSP14,ITPK1,PTPRH,PPP1R16B,TPTE,CILP,SIRPA,NUDT1
D-myo-inositol (3,4,5,6)-tetrakisphosphate Biosynthesis	1.38E00	2.6E-01		SOCS3,DUSP8,PPP1R1A,PPFIBP2,PPFIA3,PPP2R5B,ACP1,ACP5,PPFIA2,DUSP2,MTMR6,IPMK,PTPRJ,PDCD1,DUSP10,PTPN1,DUSP11,NUDT4,PTPRN,ALPL,CDC25A,WBP11,CDC25C,PPP1R8,PP2D1,DUSP14,ITPK1,PTPRH,PPP1R16B,TPTE,CILP,SIRPA,NUDT1
IL-15 Signaling	1.37E00	2.88E-01		CXCL8,RAF1,IL15RA,VCAM1,PIK3CA,NRAS,PIK3R1,IL15,PIK3R5,NFKB2,NFKB1,AXL,IL17A,BCL2L1,MAP2K2,PIK3CG,MRAS,TNF,FASLG
Role of PI3K/AKT Signaling in the Pathogenesis of Influenza	1.37E00	2.88E-01		IFNG,CCR5,PIK3CA,NFKBIE,CRKL,PIK3R1,PIK3R5,IFNB1,CCL5,NFKB2,NFKB1,GNAI3,NFKBIA,MAP2K2,PIK3CG,IFNA21,NFKBIB,IFNK,IFNA1/IFNA13
Reelin Signaling in Neurons	1.36E00	2.78E-01		PAFAH1B2,APOE,SRC,FYN,MAP3K9,ARHGEF4,PIK3CA,ARHGEF12,CNR1,ARHGEF15,CRKL,PIK3R1,MAPK8IP2,PIK3R5,MAPK8IP1,APBB1,NDEL1,PIK3CG,ARHGEF16,MAPK10,LYN,DCX
Breast Cancer Regulation by Stathmin1	1.36E00	2.46E-01		RAF1,PIK3CA,CAMK4,PPP2CA,PIK3R1,PPP2R5B,PIK3R5,GNG13,PPP1CB,TUBB2B,GNG11,MAP2K2,ADCY5,PIK3CG,TUBA3C/TUBA3D,MRAS,RB1CC1,PPP2R2C,GNA13,GNG5,E2F2,GNG12,CAMK2B,PPP1R14C,TUBB3,E2F4,ARHGEF4,NRAS,ARHGEF12,TUBB4B,ARHGEF15,GNG2,TUBB2A,TUBG1,TUBA4A,CDK1,GNAI3,CCNE1,TUBB6,CDC42,ARHGEF16,CDKN1A,E2F1,ADCY1,PRKAG2,PRKCH,CDKN1B
Maturity Onset Diabetes of Young (MODY) Signaling	1.32E00	3.64E-01		FABP2,CACNA1E,CACNA1D,PKLR,CACNA1C,HNF4A,HNF1A,CACNA1A
Heparan Sulfate Biosynthesis (Late Stages)	1.32E00	3E-01		GAL3ST2,CHST7,NDST4,HS3ST4,HS3ST3A1,CHST15,CHST2,HS3ST3B1,CHST1,CHST5,CHST3,HS6ST2,HS6ST3,HS3ST1,HS3ST5
Melanoma Signaling	1.3E00	3.1E-01		RAF1,PIK3CA,NRAS,BAD,PIK3R1,PIK3R5,MDM2,CDH1,MAP2K2,PIK3CG,E2F1,CDKN1A,MRAS
Cellular Effects of Sildenafil (Viagra)	1.3E00	2.56E-01		KCNN3,CAMK4,MYL6,PDE3A,PDE4A,PPP1CB,KCNN2,PLCH2,CACNG2,PLCD3,KCNN1,CACNA1E,ADCY5,MYL4,PDE4D,KCNQ3,PLCL1,ACTC1,MYL12B,ACTA1,CACNG6,PDE2A,CACNA1D,MYLPF,CACNA1C,PDE4B,PLCL2,CACNA1A,PDE1C,PRKG1,ADCY1,GUCY1A2,PRKAG2
Virus Entry via Endocytic Pathways	1.3E00	2.7E-01		B2M,SRC,FYN,AP2A1,PIK3CA,NRAS,HLA-A,PIK3R1,HLA-B,CLTC,CLTB,PIK3R5,ITGB8,AP2S1,CD55,HLA-C,CDC42,PIK3CG,MRAS,TFRC,PRKCH,ITGB6,ACTC1,ACTA1
The Visual Cycle	1.27E00	4E-01		DHRS3,LRAT,RBP7,DHRS9,RDH10,RBP3
3-phosphoinositide Degradation	1.24E00	2.5E-01		SOCS3,DUSP8,PPP1R1A,PPFIBP2,PPFIA3,PPP2R5B,ACP1,ACP5,PPFIA2,DUSP2,MTMR6,PTPRJ,PDCD1,DUSP10,PTPN1,DUSP11,NUDT4,PTPRN,ALPL,CDC25A,MTMR3,WBP11,CDC25C,TMEM55B,PPP1R8,PP2D1,DUSP14,ITPK1,PTPRH,INPP5J,PPP1R16B,TPTE,CILP,INPP5K,SIRPA,NUDT1
ErbB Signaling	1.23E00	2.67E-01		RPS6KB1,RAF1,PIK3CA,NRG2,NRAS,PIK3R1,PIK3R5,HBEGF,AREG,NRG1,JUN,FOXO1,MAP2K2,CDC42,ERBB4,PIK3CG,MAPK10,MRAS,MAP2K3,PRKCH,ELK1,EREG,EGFR
Docosahexaenoic Acid (DHA) Signaling	1.22E00	3.08E-01		BCL2L1,ALOX15,PIK3CA,BAD,FOXO1,PIK3CG,PIK3R1,SERPINF1,PIK3R5,BID,IL1B,BCL2A1
IL-17A Signaling in Fibroblasts	1.21E00	3.14E-01		JUN,NFKBIA,NFKBIE,LCN2,CEBPD,CXCL5,CEBPB,NFKB2,NFKBIB,NFKB1,IL17A
Role of JAK2 in Hormone-like Cytokine Signaling	1.21E00	3.14E-01		SOCS1,SOCS3,EPOR,SH2B3,SOCS6,PTPN1,IRS2,PRLR,STAT1,HLTF,SIRPA
Role of Cytokines in Mediating Communication between Immune Cells	1.2E00	2.86E-01		IFNG,CXCL8,IL1A,IL10,IL15,IFNB1,CSF3,IL24,IL17A,IL33,IL1RN,IL1B,IFNA21,IL23A,TNF,IFNA1/IFNA13
CD27 Signaling in Lymphocytes	1.19E00	2.88E-01		MAP3K9,NFKBIE,NFKB2,NFKB1,BCL2L1,SIVA1,NFKBIA,JUN,MAP2K2,MAPK10,BID,MAP2K3,MAP3K8,NFKBIB,MAP3K2
Endometrial Cancer Signaling	1.19E00	2.88E-01		RAF1,PIK3CA,NRAS,BAD,AXIN1,PIK3R1,PIK3R5,CTNNA1,CDH1,MAP2K2,PIK3CG,FOXO3,MRAS,ELK1,CTNNB1
Role of IL-17F in Allergic Inflammatory Airway Diseases	1.16E00	2.95E-01		RAF1,CXCL8,RPS6KA6,CCL4,MAP2K2,IGF1,IL1B,ATF4,CXCL1,NFKB2,CXCL5,NFKB1,EP300
Thyroid Cancer Signaling	1.14E00	3E-01		PPARG,CDH1,NTRK2,NRAS,KLK3,MAP2K2,GDNF,NTRK3,MRAS,CXCL1,CTNNB1,HNF1A
Heparan Sulfate Biosynthesis	1.14E00	2.81E-01		GAL3ST2,CHST7,NDST4,HS3ST4,CHST15,HS3ST3A1,CHST2,HS3ST3B1,CHST1,CHST5,CHST3,B3GAT1,HS6ST2,HS6ST3,HS3ST1,HS3ST5
Estrogen-Dependent Breast Cancer Signaling	1.1E00	2.74E-01		SRC,PIK3CA,NRAS,PIK3R1,TERT,PIK3R5,NFKB2,NFKB1,EP300,JUN,IGF1,PIK3CG,MRAS,ATF4,ELK1,ESR1,EGFR
IL-3 Signaling	1.09E00	2.68E-01		GAB2,RAPGEF1,RAF1,PIK3CA,NRAS,BAD,PIK3R1,CRKL,PIK3R5,PPP3CC,PPP3R2,JUN,FOXO1,MAP2K2,PIK3CG,MRAS,PRKCH,STAT1,ELK1
GABA Receptor Signaling	1.07E00	2.69E-01		KCNN3,AP2A1,GABRA4,UBQLN1,KCNN2,SLC6A13,GABRE,AP2S1,GABRB2,GABRB3,KCNN1,ADCY5,GAD1,ADCY1,MRAS,KCNQ3,UBC,GABRD
Bile Acid Biosynthesis, Neutral Pathway	1.05E00	3.85E-01		BAAT,CYP3A4,CYP27A1,CYP7A1,CYP8B1
Chondroitin and Dermatan Biosynthesis	1.04E00	5E-01		CSGALNACT2,CHSY3,CHPF
Arginine Degradation VI (Arginase 2 Pathway)	1.04E00	5E-01		OAT,ARG2,ARG1
Pentose Phosphate Pathway (Non-oxidative Branch)	1.04E00	5E-01		TKTL1,TKTL2,RPIA
Superoxide Radicals Degradation	1.04E00	5E-01		SOD1,SOD2,SOD3
Putrescine Degradation III	1.03E00	3.53E-01		MAOB,SMOX,SAT1,SAT2,ALDH3A1,IL4I1
MSP-RON Signaling Pathway	1.03E00	2.83E-01		TLR4,F12,IFNG,PIK3CA,KLK3,CSF1,PIK3CG,PIK3R1,PIK3R5,MST1R,TNF,ACTC1,ACTA1
3-phosphoinositide Biosynthesis	1.02E00	2.39E-01		SOCS3,PIK3CA,DUSP8,PPP1R1A,PIK3R1,PPFIBP2,PPFIA3,PPP2R5B,PIK3R5,ACP1,ACP5,PPFIA2,DUSP2,MTMR6,PTPRJ,PDCD1,DUSP10,PIK3CG,PTPN1,DUSP11,NUDT4,ALPL,PTPRN,CDC25A,WBP11,CDC25C,PPP1R8,PP2D1,DUSP14,ITPK1,PTPRH,PI4K2A,PPP1R16B,TPTE,CILP,SIRPA,NUDT1
Glutathione Biosynthesis	1.01E00	6.67E-01		GCLC,GCLM
Tetrahydrobiopterin Biosynthesis I	1.01E00	6.67E-01		GCH1,PTS
Thyroid Hormone Biosynthesis	1.01E00	6.67E-01		CTSD,IYD
1D-myo-inositol Hexakisphosphate Biosynthesis V (from Ins(1,3,4)P3)	1.01E00	6.67E-01		ITPK1,IPMK
Oxidized GTP and dGTP Detoxification	1.01E00	6.67E-01		DDX6,NUDT1
Tetrahydrobiopterin Biosynthesis II	1.01E00	6.67E-01		GCH1,PTS
IL-17A Signaling in Airway Cells	9.99E-01	2.66E-01		PIK3CA,NFKBIE,PIK3R1,PIK3R5,CCL20,CXCL5,NFKB2,NFKB1,IL17A,CXCL3,NFKBIA,MAP2K2,PIK3CG,MAPK10,CXCL1,MUC5B,NFKBIB
Hereditary Breast Cancer Signaling	9.55E-01	2.43E-01		PIK3CA,GADD45B,GADD45G,PIK3R1,BARD1,PIK3R5,POLR2J,EP300,CHEK1,GADD45A,PIK3CG,MRAS,POLR2L,POLR2I,CDC25C,NRAS,TUBG1,RFC1,POLR2K,CDK1,CCNB1,H2AFX,CDKN1A,E2F1,BRCA2,SFN,UBC,HLTF
D-myo-inositol-5-phosphate Metabolism	9.53E-01	2.38E-01		SOCS3,DUSP8,PPP1R1A,PPFIBP2,PPFIA3,PPP2R5B,ACP1,ACP5,PPFIA2,DUSP2,MTMR6,PLCD3,PTPRJ,PDCD1,DUSP10,PTPN1,DUSP11,NUDT4,PTPRN,ALPL,CDC25A,WBP11,CDC25C,TMEM55B,PPP1R8,PP2D1,DUSP14,ITPK1,PTPRH,PPP1R16B,TPTE,CILP,SIRPA,NUDT1
RAR Activation	9.5E-01	2.33E-01		PIK3CA,RDH10,PIK3R1,CYP26A1,BMP2,NR2F2,RBP3,NFKB1,RARG,EP300,VEGFA,TNIP1,LRAT,KAT2B,JUN,ADCY5,RARA,PNRC1,PIK3CG,TGFB2,NT5C1B,MAPKAPK2,SRC,DHRS3,SRA1,RELB,SMAD7,SMAD6,SNW1,NFKB2,RBP7,DHRS9,ADCY1,MAPK10,PRKAG2,PRKCH,NRIP1,REL,HLTF,SCAND1,RBP4
Chronic Myeloid Leukemia Signaling	9.16E-01	2.47E-01		GAB2,RAF1,E2F4,PIK3CA,NRAS,MECOM,BAD,PIK3R1,CRKL,PIK3R5,MDM2,NFKB2,NFKB1,TGFBR2,BCL2L1,MAP2K2,PIK3CG,CDKN1A,E2F1,MRAS,TGFB2,CDKN1B,E2F2
Small Cell Lung Cancer Signaling	8.81E-01	2.54E-01		NOS1,PIK3CA,NFKBIE,PIK3R1,PIK3R5,NFKB2,NFKB1,CDKN2B,BCL2L1,CCNE1,NFKBIA,PIK3CG,E2F1,BID,PTGS2,CDKN1B,NFKBIB,BIRC2
HER-2 Signaling in Breast Cancer	8.62E-01	2.5E-01		PIK3CA,NRAS,BAD,PIK3R1,PIK3R5,MDM2,ITGB8,AREG,NRG1,CCNE1,FOXO1,CDC42,PIK3CG,CDKN1A,MRAS,PRKCH,CDKN1B,ITGB6,EGFR
Myc Mediated Apoptosis Signaling	8.54E-01	2.59E-01		PIK3CA,NRAS,BAD,PIK3R1,PIK3R5,FAS,FADD,YWHAQ,IGF1,PIK3CG,MRAS,MAPK10,BID,SFN,FASLG
PKCθ Signaling in T Lymphocytes	8.52E-01	2.37E-01		CD247,MAP3K9,FYN,PIK3CA,NRAS,NFKBIE,PIK3R1,PIK3R5,NFKB2,PPP3CC,NFATC4,MALT1,NFKB1,CD3D,PPP3R2,CD3G,CD28,NFKBIA,JUN,BCL10,PIK3CG,ZAP70,MRAS,CD86,MAP3K8,NFKBIB,CAMK2B,MAP3K2
Caveolar-mediated Endocytosis Signaling	8.38E-01	2.5E-01		B2M,FYN,SRC,RAB5C,HLA-A,HLA-B,CD48,FLOT1,ITGB8,RAB5A,CD55,HLA-C,PTPN1,ITGB6,ACTC1,ACTA1,MAP3K2,EGFR
Basal Cell Carcinoma Signaling	8.38E-01	2.5E-01		AXIN1,BMP2,WNT16,WNT6,FZD1,HNF1A,APC,FZD8,WNT3A,WNT7A,WNT10A,GLIS2,GLI3,FZD6,WNT4,FZD5,CTNNB1,WNT1
Mitochondrial Dysfunction	8.26E-01	2.28E-01		SDHB,COX7B,FURIN,NDUFA9,NDUFA7,COX6C,COX8A,ATP5L,NDUFA4L2,ATP5E,NDUFA2,NDUFA5,MAOB,NDUFB9,SOD2,NDUFAB1,NDUFS6,ATP5J2,UQCRFS1,HTRA2,GPX4,CPT1C,ATP5I,COX4I1,NDUFB4,COX6B1,COX17,NDUFB1,NDUFA13,UQCRB,FIS1,NDUFA11,NDUFA6,NDUFB7,MAPK10,COX7A2,CYB5A,SNCA,UQCRQ
Huntington's Disease Signaling	7.95E-01	2.22E-01		SGK1,PIK3R1,CLTB,GNG13,CTSD,CPLX2,PIK3CG,VAMP3,ATF4,NAPA,GNG12,POLR2L,POLR2I,CAPN5,GRM1,GNG2,CLTC,HSPA9,POLR2K,PSMB11,UBE2S,STX1A,RPH3A,BCL2L1,DNAJC5,CACNA1B,PENK,PSME4,PRKCH,SNCA,PIK3CA,SDHB,HSPA6,POLR2J,PIK3R5,VTI1B,EP300,JUN,GNG11,IGF1,DNAJB1,GNG5,CASP14,EGFR,GRIN2B,YKT6,HSPA2,SNAP25,HAP1,CAPN9,UBC
Superpathway of Inositol Phosphate Compounds	7.8E-01	2.24E-01		SOCS3,PIK3CA,DUSP8,PPP1R1A,PIK3R1,PPFIBP2,PPFIA3,PPP2R5B,PIK3R5,ACP1,ACP5,PPFIA2,DUSP2,MTMR6,PLCD3,IPMK,PTPRJ,PDCD1,DUSP10,PIK3CG,PTPN1,IP6K1,DUSP11,NUDT4,PTPRN,ALPL,CDC25A,WBP11,CDC25C,TMEM55B,PPP1R8,PP2D1,DUSP14,ITPK1,PTPRH,INPP5J,PI4K2A,PPP1R16B,CILP,TPTE,INPP5K,SIRPA,NUDT1
Arsenate Detoxification I (Glutaredoxin)	7.66E-01	5E-01		PNP,GSTO1
Creatine-phosphate Biosynthesis	7.66E-01	5E-01		CKB,CKMT1A/CKMT1B
Eumelanin Biosynthesis	7.66E-01	5E-01		DDT,DCT
Altered T Cell and B Cell Signaling in Rheumatoid Arthritis	7.57E-01	2.39E-01		IFNG,IL1A,IL10,RELB,IL15,NFKB2,NFKB1,FAS,IL17A,IL33,CD28,TLR4,IL1RN,CSF1,LTA,TLR1,CD86,IL1B,IL23A,TNF,FASLG
Leptin Signaling in Obesity	7.57E-01	2.43E-01		SOCS3,PIK3CA,LEP,LEPR,PDE3A,PIK3R1,PIK3R5,GHSR,PLCL2,PLCH2,PLCD3,FOXO1,MAP2K2,ADCY5,PIK3CG,ADCY1,PRKAG2,PLCL1
GPCR-Mediated Nutrient Sensing in Enteroendocrine Cells	7.33E-01	2.38E-01		FFAR4,GNG2,GNG13,PLCL2,PLCH2,FFAR1,FFAR2,PLCD3,GNAI3,CASR,FFAR3,GNG11,ADCY5,ADCY1,PRKAG2,PRKCH,PLCL1,GNG5,GNG12,TAS1R1
Citrulline Biosynthesis	7.22E-01	3.75E-01		OAT,ARG2,ARG1
Sphingomyelin Metabolism	7.22E-01	3.75E-01		SMPD4,ENPP7,SGMS1
Xanthine and Xanthosine Salvage	7.13E-01	1E00		PNP
TR/RXR Activation	6.98E-01	2.35E-01		PIK3CA,CAMK4,SLC2A1,PIK3R1,PIK3R5,APOA5,MDM2,HIF1A,THRSP,EP300,KLF9,F10,SLC16A3,HP,LDLR,PIK3CG,CYP7A1,NCOA4,THRB,RCAN2
BMP signaling pathway	6.83E-01	2.37E-01		RAF1,CAMK4,FST,NRAS,BMP2,SMAD6,SMAD7,GREM1,BMPR2,NFKB2,NFKB1,SMURF1,ZNF423,JUN,MAP2K2,MAPK10,MRAS,PRKAG2
Role of Tissue Factor in Cancer	6.62E-01	2.27E-01		PDIA2,SRC,FYN,CXCL8,RPS6KB1,PIK3CA,NRAS,PIK3R1,PIK3R5,HBEGF,PLAUR,F3,VEGFA,F10,BCL2L1,RPS6KA6,CDC42,CSF1,PIK3CG,LYN,MRAS,IL1B,CXCL1,GNA13,EGFR
γ-linolenate Biosynthesis II (Animals)	6.56E-01	2.94E-01		ACSL3,ACSL6,ACSL4,CYB5A,ACSL1
Mitochondrial L-carnitine Shuttle Pathway	6.56E-01	2.94E-01		ACSL3,ACSL6,ACSL4,CPT1C,ACSL1
Cell Cycle Regulation by BTG Family Proteins	6.47E-01	2.57E-01		E2F4,CCNE1,PPP2CA,E2F1,BTG2,PPP2R5B,BTG1,PPP2R2C,E2F2
tRNA Splicing	6.47E-01	2.57E-01		ENPP6,PDE2A,PDE3A,PDE4A,PDE4D,PDE4B,PDE11A,PDE1C,PDE6H
Antiproliferative Role of TOB in T Cell Signaling	6.44E-01	2.69E-01		TGFBR2,CCNA2,CCNE1,TGFB2,TOB1,CDC34,CDKN1B
Corticotropin Releasing Hormone Signaling	6.33E-01	2.25E-01		NOS1,RAF1,CRHR2,CAMK4,EP300,VEGFA,JUN,GLI3,MAP2K2,ADCY5,ATF4,KRT1,FASLG,MEF2BNB-MEF2B,CNR1,GNAI3,NPR1,GNAO1,ADCY1,GUCY1A2,NR4A1,PRKAG2,PRKCH,PTGS2,ELK1
Fatty Acid Activation	6.31E-01	3.08E-01		ACSL3,ACSL6,ACSL4,ACSL1
Neuroprotective Role of THOP1 in Alzheimer's Disease	6.28E-01	2.5E-01		PLG,IFNG,HLA-A,HLA-C,HLA-B,PRKAG2,ECE1,HLA-F,MMP9,HLA-E
Gustation Pathway	6.24E-01	2.23E-01		ENPP6,PDE3A,PDE4A,GNG13,SCNN1A,P2RY10,GNG11,ADCY5,PDE4D,SCNN1B,PDE11A,GNG5,P2RX2,TAS1R1,PDE2A,P2RX4,GNG2,PDE4B,PDE1C,PDE6H,LPAR6,P2RY6,PKD2L1,ADCY1,PRKAG2,ASIC1,P2RY1
Calcium Transport I	6.1E-01	3.33E-01		ATP2B3,ATP2B1,ATP2B2
Acetate Conversion to Acetyl-CoA	6.02E-01	4E-01		ACSL3,ACSL1
Adipogenesis pathway	5.95E-01	2.2E-01		PLIN1,LEP,DDIT3,BMP2,NR2F2,CEBPD,BMPR2,FBXW7,FZD1,HIF1A,EGR2,PPARG,RPS6KB1,ARNTL,CEBPB,NFATC4,SLC2A4,FZD8,ZNF423,NR1D2,FOXO1,KLF5,SIRT1,FZD6,FZD5,KLF3,PER2,TNF
FLT3 Signaling in Hematopoietic Progenitor Cells	5.9E-01	2.3E-01		GAB2,RPS6KB1,RAF1,PIK3CA,NRAS,BAD,PIK3R1,PIK3R5,EP300,STAT4,RPS6KA6,MAP2K2,PIK3CG,MRAS,ATF4,STAT1,ELK1
Aldosterone Signaling in Epithelial Cells	5.82E-01	2.17E-01		RAF1,CRYAB,PIK3CA,DNAJB4,SGK1,PIK3R1,HSPA6,PIK3R5,DNAJC3,DNAJB2,DNAJC15,PLCH2,SCNN1A,DNAJC5G,PLCD3,MAP2K2,PIK3CG,DNAJB1,PLCL1,SCNN1B,DNAJB8,DNAJC9,DNAJB3,HSPA9,PLCL2,DNAJB9,HSPA2,DNAJC5,DNAJB11,HSPA13,ASIC1,PRKCH,DNAJB5
Superpathway of Citrulline Metabolism	5.52E-01	2.86E-01		NOS1,OAT,ARG2,ARG1
Insulin Receptor Signaling	5.46E-01	2.16E-01		SOCS3,RAF1,RAPGEF1,FYN,FOXO4,PIK3CA,BAD,SGK1,PIK3R1,PIK3R5,PPP1CB,SCNN1A,MAP2K2,PIK3CG,PTPN1,FOXO3,MRAS,RPS6KB2,IRS2,SCNN1B,PPP1R14C,RPS6KB1,NRAS,CRKL,SLC2A4,FOXO1,ASIC1,PRKAG2,INPP5K
DNA damage-induced 14-3-3σ Signaling	5.21E-01	2.63E-01		CCNE1,CCNB2,SFN,CDK1,CCNB1
Embryonic Stem Cell Differentiation into Cardiac Lineages	5.18E-01	3E-01		SOX2,T,MESP1
Factors Promoting Cardiogenesis in Vertebrates	4.92E-01	2.17E-01		NOX4,AXIN1,TGFBR3,BMP2,CDC6,BMPR2,FZD1,HNF1A,APC,TGFBR2,FZD8,CCNE1,TGFB2,FZD6,FZD5,PRKCH,CTNNB1,ACVR1C,LRP1,ACVR2A
Intrinsic Prothrombin Activation Pathway	4.87E-01	2.41E-01		F10,F12,KLK3,PROS1,THBD,COL11A2,COL18A1
nNOS Signaling in Skeletal Muscle Cells	4.83E-01	2.67E-01		NOS1,CAMK4,RYR2,SNTA1
Estrogen Receptor Signaling	4.83E-01	2.13E-01		MED13,RAF1,POLR2J,NR3C1,TAF13,EP300,GTF2B,KAT2B,MAP2K2,MED10,MRAS,POLR2L,HIST2H3C,POLR2I,SRC,SRA1,NRAS,TAF5L,HIST1H3C,NR0B1,MED30,POLR2K,GTF2F1,MED6,H3F3A/H3F3B,NRIP1,ESR1
Pyruvate Fermentation to Lactate	4.82E-01	3.33E-01		LDHAL6B,LDHC
Urea Cycle	4.82E-01	3.33E-01		ARG2,ARG1
Thioredoxin Pathway	4.82E-01	3.33E-01		TXNDC2,TXNRD1
UDP-N-acetyl-D-glucosamine Biosynthesis II	4.82E-01	3.33E-01		UAP1,GFPT2
NAD Biosynthesis III	4.82E-01	3.33E-01		NMNAT2,NAMPT
Role of MAPK Signaling in the Pathogenesis of Influenza	4.77E-01	2.21E-01		PNPLA8,IFNG,RAF1,NRAS,IFNB1,CCL5,PLA2G7,RABGEF1,PLA2G2F,MAP2K2,MRAS,MAPK10,MAP2K3,PTGS2,TNF
Netrin Signaling	4.7E-01	2.31E-01		PPP3R2,PRKG1,UNC5A,RYR2,DCC,PRKAG2,ABLIM2,PPP3CC,NFATC4
Autoimmune Thyroid Disease Signaling	4.6E-01	2.24E-01		CD28,IL10,HLA-A,HLA-C,GZMB,HLA-B,CD86,HLA-F,FAS,HLA-E,FASLG
Dolichol and Dolichyl Phosphate Biosynthesis	4.56E-01	5E-01		DOLK
Epoxysqualene Biosynthesis	4.56E-01	5E-01		SQLE
Guanine and Guanosine Salvage I	4.56E-01	5E-01		PNP
Choline Degradation I	4.56E-01	5E-01		CHDH
Taurine Biosynthesis	4.56E-01	5E-01		CDO1
Flavin Biosynthesis IV (Mammalian)	4.56E-01	5E-01		RFK
L-cysteine Degradation III	4.56E-01	5E-01		MPST
Sulfate Activation for Sulfonation	4.56E-01	5E-01		PAPSS2
Threonine Degradation II	4.56E-01	5E-01		GCAT
Adenine and Adenosine Salvage I	4.56E-01	5E-01		PNP
GDP-L-fucose Biosynthesis I (from GDP-D-mannose)	4.56E-01	5E-01		TSTA3
Putrescine Biosynthesis III	4.56E-01	5E-01		ODC1
Glutamate Dependent Acid Resistance	4.56E-01	5E-01		GAD1
Role of Lipids/Lipid Rafts in the Pathogenesis of Influenza	4.52E-01	2.4E-01		IFNG,RSAD2,IFNB1,IFNA21,IFNK,IFNA1/IFNA13
Role of JAK family kinases in IL-6-type Cytokine Signaling	4.52E-01	2.4E-01		IL6ST,SOCS1,SOCS3,MAPK10,OSM,STAT1
Bupropion Degradation	4.52E-01	2.4E-01		POR,CYP1A1,CYP3A4,CYP2J2,CYP2B6,CYP1B1
Pentose Phosphate Pathway	4.41E-01	2.73E-01		TKTL1,TKTL2,RPIA
CDP-diacylglycerol Biosynthesis I	4.23E-01	2.5E-01		ABHD5,CDS1,MBOAT2,AGPAT9
Endoplasmic Reticulum Stress Pathway	4.14E-01	2.38E-01		DDIT3,ERN1,DNAJC3,ATF4,EIF2AK3
Lipid Antigen Presentation by CD1	4.08E-01	2.31E-01		B2M,AP2A1,ARF6,CD1B,PSAP,AP2S1
Acetone Degradation I (to Methylglyoxal)	4.08E-01	2.31E-01		POR,CYP1A1,CYP3A4,CYP2J2,CYP2B6,CYP1B1
Hematopoiesis from Pluripotent Stem Cells	3.97E-01	2.16E-01		CD247,CXCL8,CD3G,IL1A,LIF,CSF1,IL10,CD8A,CSF3,CD3D,CD8B
Inositol Pyrophosphates Biosynthesis	3.91E-01	2.86E-01		IPMK,IP6K1
Adenine and Adenosine Salvage III	3.91E-01	2.86E-01		PNP,ADAT3
Hematopoiesis from Multipotent Stem Cells	3.77E-01	2.5E-01		CSF1,IL15,CSF3
FAK Signaling	3.76E-01	2.07E-01		CAPN5,SRC,FYN,RAF1,PIK3CA,NRAS,PIK3R1,HMMR,PIK3R5,BCAR1,MAP2K2,PIK3CG,MRAS,CAPN9,ACTC1,TNS1,ACTA1,EGFR
PXR/RXR Activation	3.72E-01	2.09E-01		SCD,ALAS1,NR3C1,PAPSS2,ABCB9,FOXO1,CYP3A4,FOXO3,CYP7A1,PRKAG2,ABCB11,CYP2B6,HNF4A,TNF
Antigen Presentation Pathway	3.67E-01	2.16E-01		B2M,IFNG,HLA-A,HLA-C,HLA-B,HLA-F,PSMB6,HLA-E
Role of JAK1 and JAK3 in γc Cytokine Signaling	3.46E-01	2.06E-01		SOCS3,SOCS1,IL15RA,PIK3CA,NRAS,PIK3CG,IL21R,PIK3R1,IL15,MRAS,PIK3R5,IRS2,STAT1
Superpathway of Melatonin Degradation	3.44E-01	2.07E-01		POR,MAOB,CYP1A1,UGT3A1,UGT2B17,CYP3A4,SMOX,CYP2J2,CYP2B6,CYP1B1,IL4I1,UGT2B15
Semaphorin Signaling in Neurons	3.42E-01	2.08E-01		MET,FYN,RHOV,ARHGEF12,RND1,RHOC,DPYSL4,RHOU,RHOJ,DPYSL5,SEMA7A
Phototransduction Pathway	3.42E-01	2.08E-01		RGS9,GUCA1A,CNGB1,GNAT1,RHO,GUCY1A2,PRKAG2,RGS9BP,CNGB3,RCVRN,PDE6H
Ephrin A Signaling	3.4E-01	2.08E-01		FYN,PIK3CA,NGEF,CDC42,EFNA5,PIK3CG,PIK3R1,PIK3R5,EPHA4,BCAR1
Retinol Biosynthesis	3.34E-01	2.12E-01		DHRS3,LRAT,RBP7,CES1,DHRS9,RDH10,BCO1
Tryptophan Degradation X (Mammalian, via Tryptamine)	3.26E-01	2.22E-01		MAOB,SMOX,ALDH3A1,IL4I1
Phosphatidylglycerol Biosynthesis II (Non-plastidic)	3.26E-01	2.22E-01		ABHD5,CDS1,MBOAT2,AGPAT9
Guanosine Nucleotides Degradation III	3.23E-01	2.31E-01		GDA,PNP,NT5C1B
Trehalose Degradation II (Trehalase)	3.22E-01	3.33E-01		HK1
PRPP Biosynthesis I	3.22E-01	3.33E-01		PRPS1
Methylglyoxal Degradation I	3.22E-01	3.33E-01		HAGH
1,25-dihydroxyvitamin D3 Biosynthesis	3.22E-01	3.33E-01		POR
Ascorbate Recycling (Cytosolic)	3.22E-01	3.33E-01		GSTO1
Glycerol-3-phosphate Shuttle	3.22E-01	3.33E-01		GPD1
L-serine Degradation	3.22E-01	3.33E-01		SDS
Purine Ribonucleosides Degradation to Ribose-1-phosphate	3.2E-01	2.5E-01		PNP,ADAT3
Salvage Pathways of Pyrimidine Deoxyribonucleotides	3.2E-01	2.5E-01		CDA,APOBEC3A
1D-myo-inositol Hexakisphosphate Biosynthesis II (Mammalian)	2.86E-01	2.11E-01		ITPK1,IPMK,INPP5J,INPP5K
Phenylalanine Degradation IV (Mammalian, via Side Chain)	2.77E-01	2.14E-01		MAOB,SMOX,IL4I1
Triacylglycerol Biosynthesis	2.75E-01	2E-01		ABHD5,PPAP2B,DGAT2,ELOVL2,MBOAT2,AGPAT9,LPIN2
Stearate Biosynthesis I (Animals)	2.75E-01	2E-01		ACSL3,ACOT2,ACSL6,ELOVL2,ACSL4,HNF4A,ACSL1
Noradrenaline and Adrenaline Degradation	2.75E-01	2E-01		MAOB,DHRS9,DHRS2,SMOX,PECR,ALDH3A1,IL4I1
Sonic Hedgehog Signaling	2.69E-01	2E-01		GLIS2,GLI3,PRKAG2,CDK1,CCNB1,DYRK1A
Prostanoid Biosynthesis	2.64E-01	2.22E-01		PTGES,PTGS2
UDP-N-acetyl-D-galactosamine Biosynthesis II	2.64E-01	2.22E-01		HK1,UAP1
Role of Oct4 in Mammalian Embryonic Stem Cell Pluripotency	2.62E-01	1.96E-01		SOX2,PPP1R8,FOXA1,RARA,CDX2,NR2F2,JARID2,NR5A2,HOXB1
Glycolysis I	2.61E-01	2E-01		PGK2,PKLR,FBP1,BPGM,PFKM
Purine Nucleotides Degradation II (Aerobic)	2.51E-01	2E-01		GDA,PNP,ADAT3,NT5C1B
Airway Inflammation in Asthma	2.38E-01	2.5E-01		TNF
Uracil Degradation II (Reductive)	2.38E-01	2.5E-01		UPB1
Retinoate Biosynthesis II	2.38E-01	2.5E-01		RBP7
Phenylethylamine Degradation I	2.38E-01	2.5E-01		AOC3
Thymine Degradation	2.38E-01	2.5E-01		UPB1
Rapoport-Luebering Glycolytic Shunt	2.38E-01	2.5E-01		BPGM
L-cysteine Degradation I	2.38E-01	2.5E-01		CDO1
Dolichyl-diphosphooligosaccharide Biosynthesis	2.18E-01	2E-01		DPM1,DPM3
Histidine Degradation VI	2.18E-01	2E-01		UROC1,MICAL2
Protein Citrullination	1.81E-01	2E-01		PADI1
CMP-N-acetylneuraminate Biosynthesis I (Eukaryotes)	1.81E-01	2E-01		CMAS
Trans, trans-farnesyl Diphosphate Biosynthesis	1.81E-01	2E-01		IDI1
Citrulline-Nitric Oxide Cycle	1.81E-01	2E-01		NOS1
Glutamate Degradation III (via 4-aminobutyrate)	1.81E-01	2E-01		GAD1

## Sheet: case2
Table S6. IPA analysis results obtained in case 2.
Pathway enrichment analyses carried out on differentially expressed genes between case 2 vs. TCGA's samples affected by AMLs with normal karyotype, respectively. Significantly enriched Ingenuity Canonical Pathways are reported, together with three measures of association: (1) an enrichment p-value of the right-tailed Fisher’s exact test; (2) a ratio of the number of genes from
Ingenuity Canonical Pathways	-log(p-value)	Ratio	z-score	Molecules
IL-8 Signaling	9.92E00	3.77E-01	7.937	RAF1,PLD2,MAPK1,LIMK2,CXCR1,ITGB3,VEGFA,GNB4,IKBKG,CCND3,PIK3CG,CYBB,ITGAV,CXCL1,GNA13,NFKBIB,GNG12,ITGB5,ATM,CXCL8,GNG2,HBEGF,DEFA1 (includes others),RHOJ,GNG10,TRAF6,MYL9,BCL2L1,ARRB2,ITGAM,NCF2,GNB2,PIK3CD,PRKCH,PIK3CA,ICAM1,PTK2B,PIK3R5,IQGAP1,RHOH,IRAK1,HMOX1,GNG11,CXCR2,RHOU,AKT3,PRKCE,CHUK,MAP2K1,LASP1,VASP,MYL12B,PRKCA,SRC,VCAM1,FLT1,RHOC,GNAI1,IRAK3,CSTB,ROCK1,GNAI3,ITGB2,KDR,MAP4K4,MMP9…
Cardiac Hypertrophy Signaling	6.64E00	3.18E-01	7.566	RAF1,MAP3K11,TGFBR1,MYL6,MAPK1,SRF,PLCH2,ADRB3,TGFBR2,GNB4,CACNA1E,TGFB1,PIK3CG,GNA13,PLCL1,GNG12,MAP3K2,ATM,MAP3K14,GNG2,IL6R,RHOJ,PPP3CC,GNAZ,PLCL2,GNG10,MYL9,ADRA2A,PLCG2,PRKACA,GNB2,PIK3CD,MAP2K3,RPS6KA1,MAP2K6,PIK3CA,CAMK4,PIK3R5,MAP3K5,RHOH,MAPK11,PPP3R2,PLCD1,GNG11,TGFB2,RHOU,IGF1R,MAPKAPK2,MAP2K1,PPP3CA,MYL12B,MYL12A,CACNA1D,MEF2BNB-MEF2B,MAP3K6,MAPKAPK3,GRB2,RHOC,MAP3K1,CHP1,GNAI1,GNAQ,R…
Phospholipase C Signaling	4.81E00	2.89E-01	7.147	CD247,FCGR2C,RAF1,PLD2,MYL6,MAPK1,SOS2,GNB4,LCK,GNA13,RALGDS,GNG12,ITK,ARHGEF4,HDAC4,CREB3,GNG2,RALB,RHOJ,CD79A,NFKB2,PPP3CC,CREB5,GNG10,MYL9,MARCKS,ARHGEF16,PLCG2,SYK,ZAP70,LAT,GNB2,PRKCH,LCP2,FYN,CAMK4,PPP1CB,FCGR2B,RHOH,NFATC1,PPP3R2,HMOX1,GNG11,PLA2G2F,AHNAK,RHOU,PRKCE,ARHGEF3,MAP2K1,PPP3CA,MYL12B,PRKCA,MYL12A,SRC,HDAC9,ARHGEF12,MEF2BNB-MEF2B,FCGR2A,GRB2,RHOC,PLA2G4C,CHP1,GNAQ,CALM1 (includes…
Role of NFAT in Regulation of the Immune Response	1.05E01	3.92E-01	6.861	CD247,FCGR2C,RAF1,MAPK1,CD4,SOS2,CSNK1A1,FCER1A,FCGR1A,CD28,GNB4,IKBKG,LCK,PIK3CG,GNA13,NFKBIB,GNG12,ATM,ITK,CSNK1G2,GNG2,CD79A,PPP3CC,GNAZ,NFKB2,GNG10,PLCG2,SYK,ZAP70,LAT,GNB2,CD86,PIK3CD,LCP2,FYN,PIK3CA,CAMK4,NFKBIE,PIK3R5,FCGR2B,NFATC1,PPP3R2,NFKBIA,GNG11,HLA-DMA,HLA-DMB,HLA-DRA,AKT3,CHUK,MAP2K1,PPP3CA,FCGR3A/FCGR3B,FCGR1B,MEF2BNB-MEF2B,FCGR2A,GRB2,CSNK1G3,CHP1,GNAI1,GNAQ,GNAI3,CALM1 (includes…
Signaling by Rho Family GTPases	3.76E00	2.74E-01	6.581	RAF1,MAP3K11,SEPT9,MAPK1,MYL6,WASL,ARPC5,LIMK2,CDC42EP2,CLIP1,GNB4,PAK1,EZR,PIK3CG,BAIAP2,CYBB,GFAP,GNA13,GNG12,ATM,ACTR2,ARHGEF4,CFL1,GNG2,RHOJ,GNAZ,NFKB2,DES,GNG10,MYL9,CDH5,CDC42,ARHGEF16,SEPT10,NCF2,GNB2,PIK3CD,PIP4K2A,PIK3CA,PPP1R12C,ARPC1B,PTK2B,PIK3R5,IQGAP1,RHOH,ACTR3,GNG11,RHOU,ARHGEF3,MAP2K1,MYL12B,MYL12A,ARHGEF12,SEPT4,RHOC,ACTB,GNAI1,GNAQ,CDC42EP3,ROCK1,GNAI3,WIPF1,CDH9,ARPC4
NF-κB Signaling	9.31E00	3.76E-01	6.574	RAF1,TGFBR1,TGFBR3,TLR8,TGFBR2,IL1R2,LCK,IKBKG,TNIP1,PIK3CG,TLR1,NFKBIB,TNFSF13B,ATM,PDGFRB,MAP3K14,NFKB2,MALT1,TRAF6,IL33,TLR2,CD40,CARD11,IL1RN,PLCG2,ZAP70,PRKACA,PIK3CD,TNF,MAP2K6,AZI2,PIK3CA,NFKBIE,BMP2,PIK3R5,TNFAIP3,BMPR2,IRAK1,TRADD,NFKBIA,IGF1R,TLR7,AKT3,CHUK,CASP8,TNFRSF1B,FLT1,RELB,MAP3K1,IL1R1,IRAK3,IGF2R,FADD,TLR4,BCL10,TLR6,PELI1,TGFA,FCER1G,MAP3K8,EIF2AK2,KDR,MAP4K4,MAP3K3,PRKCB
Thrombin Signaling	3.94E00	2.88E-01	6.564	RAF1,CAMK1,CAMK1D,MAPK1,MYL6,PLCH2,GNB4,CAMK2D,PIK3CG,GNA13,PLCL1,GNG12,ATM,ARHGEF4,GNG2,RHOJ,NFKB2,PLCL2,GNAZ,GNG10,MYL9,PLCG2,ARHGEF16,GNB2,PIK3CD,PRKCH,PIK3CA,F2RL2,CAMK4,PIK3R5,PPP1CB,RHOH,MAPK11,PLCD1,GNG11,RHOU,AKT3,PRKCE,GATA6,ARHGEF3,MAP2K1,MYL12B,MYL12A,PRKCA,SRC,ARHGEF12,RHOC,GRB2,GNAQ,GNAI1,ROCK1,GNAI3,MAPK14,ADCY7,PRKCB
Tec Kinase Signaling	7.52E00	3.61E-01	6.557	JAK1,FCER1A,GNB4,LCK,PAK1,PIK3CG,GNA13,FASLG,FGR,GNG12,ATM,ITK,TYK2,GNG2,TNFRSF10B,RHOJ,NFKB2,STAT3,GNAZ,GNG10,PLCG2,GNB2,PRKCH,PIK3CD,VAV1,STAT2,TNF,FYN,PIK3CA,PTK2B,PIK3R5,TNFSF10,JAK2,RHOH,FAS,BLK,GNG11,HCK,RHOU,PRKCE,STAT1,TNFRSF10A,PRKCA,VAV2,SRC,RHOC,ACTB,GNAI1,GNAQ,STAT4,FADD,TLR4,GNAI3,LYN,FCER1G,MS4A2,PRKCB
Integrin Signaling	7.82E00	3.42E-01	6.500	RAP2B,RAPGEF1,RAF1,MAP3K11,ARHGAP26,MAPK1,ARF1,WASL,SOS2,ARPC5,TLN1,ITGB3,PTEN,PAK1,PIK3CG,ITGAV,ITGB5,ATM,ACTR2,TSPAN5,RALB,TSPAN2,RHOJ,TTN,MYL9,ITGAM,ARF5,CDC42,PLCG2,PIK3CD,CAPN2,ITGA1,CAPN7,CAPN3,RAP2A,FYN,PIK3CA,ITGA2B,ARPC1B,ILK,PIK3R5,PPP1CB,ITGB8,RHOH,ITGB7,ARF6,ACTR3,RHOU,AKT3,MAP2K1,CAPN10,ACTN1,VASP,MYL12B,MYL12A,SRC,PARVA,PXN,GRB2,ASAP1,RHOC,ACTB,ITGAL,ROCK1,ITGB2,WIPF1,NEDD9,ARPC4,IT…
IL-6 Signaling	8.13E00	4.05E-01	6.193	MAP2K6,IL6ST,RAF1,SOCS1,SOCS3,PIK3CA,MAPK1,IL1RL1,NFKBIE,SOS2,SRF,PIK3R5,JAK2,MAPK11,VEGFA,IL1R2,IKBKG,NFKBIA,PIK3CG,AKT3,CHUK,NFKBIB,TNFRSF1B,MAPKAPK2,MAP2K1,IL1RAP,ATM,MCL1,CXCL8,MAP3K14,TNFAIP6,GRB2,IL6R,CEBPB,STAT3,IL1R1,NFKB2,IL18RAP,IL33,TRAF6,MAPK14,IL1RN,CD14,MAP2K3,PIK3CD,TNF,MAP4K4
Fcγ Receptor-mediated Phagocytosis in Macrophages and Monocytes	9.03E00	4.52E-01	6.172	FYN,GAB2,PLD2,ARPC1B,MAPK1,PTK2B,ARPC5,TLN1,FCGR1A,PTEN,HMOX1,PAK1,ARF6,ACTR3,EZR,PIK3CG,HCK,VAMP3,PRKCE,AKT3,VASP,FGR,FCGR3A/FCGR3B,PRKCA,VAV2,SRC,ACTR2,PXN,FCGR2A,ACTB,FYB,MYO5A,NCF1,CBL,CDC42,SYK,LYN,VAV1,PRKCH,LCP2,ARPC4,PRKCB
CD28 Signaling in T Helper Cells	1.11E01	4.49E-01	6.112	CD247,CD4,ARPC5,PTPRC,CD28,LCK,IKBKG,PAK1,PIK3CG,NFKBIB,ATM,ITK,ACTR2,PTPN6,NFKB2,MALT1,PPP3CC,CDC42,CARD11,SYK,ZAP70,LAT,CD86,PIK3CD,VAV1,LCP2,FYN,PIK3CA,CAMK4,ARPC1B,NFKBIE,PIK3R5,CTLA4,NFATC1,PPP3R2,ACTR3,NFKBIA,HLA-DMA,HLA-DMB,HLA-DRA,AKT3,CHUK,MAP2K1,PPP3CA,GRB2,CHP1,MAP3K1,CALM1 (includes others),CD80,BCL10,GRAP2,FCER1G,ARPC4
p38 MAPK Signaling	6.54E00	3.76E-01	6.091	MAP2K6,TGFBR1,DDIT3,IL1RL1,SRF,MAP3K5,MAPK11,FAS,IRAK1,IL1R2,TGFBR2,TRADD,PLA2G2F,TGFB1,TGFB2,STAT1,TNFRSF1B,MAPKAPK2,IL1RAP,FASLG,HIST2H3C,MAPKAPK3,MEF2BNB-MEF2B,HIST1H3C,PLA2G4C,CREB3,RPS6KA5,MKNK2,IL1R1,IRAK3,CREB5,IL18RAP,TRAF6,IL33,FADD,H3F3A/H3F3B,MAPK14,MAX,IL1RN,DUSP1,MAP2K3,RPS6KA1,TNF,IRAK2
Role of NFAT in Cardiac Hypertrophy	6.95E00	3.41E-01	6.068	RAF1,TGFBR1,LIF,CAMK1,CAMK1D,MAPK1,SOS2,CSNK1A1,PLCH2,TGFBR2,GNB4,CAMK2D,TGFB1,PIK3CG,PLCL1,GNG12,ATM,HDAC4,GNG2,PLCL2,PPP3CC,GNG10,PLCG2,PRKACA,GNB2,PIK3CD,PRKCH,MAP2K3,SLC8A1,MAP2K6,IL6ST,PIK3CA,CAMK4,PIK3R5,MAPK11,PLCD1,PPP3R2,GNG11,TGFB2,IGF1R,AKT3,PRKCE,MAP2K1,PPP3CA,PRKCA,HDAC9,SRC,MEF2BNB-MEF2B,GRB2,MAP3K1,CHP1,GNAI1,GNAQ,GNAI3,CALM1 (includes others),MAPK14,PRKAG2,ADCY7,RCAN2,PRKCB,PRKAR1A
Gαq Signaling	4.68E00	3.2E-01	6.008	RAF1,PIK3CA,PLD2,CAMK4,HTR2B,MAPK1,PTK2B,NFKBIE,PIK3R5,RHOH,CHRM3,NFATC1,PPP3R2,GNB4,HMOX1,IKBKG,NFKBIA,GNG11,PIK3CG,RHOU,PRKCE,AKT3,CHUK,NFKBIB,MAP2K1,GNG12,PPP3CA,ATM,PRKCA,HTR2A,RGS2,RHOC,GNG2,CHP1,GNAQ,RHOJ,PPP3CC,NFKB2,GNG10,CHRM5,ROCK1,CALM1 (includes others),PLCG2,GNB2,PRKCH,PIK3CD,PRKCB
PPARα/RXRα Activation	4.47E00	3.02E-01	-5.947	RAF1,TGFBR1,MAPK1,TGFBR3,SOS2,PLCH2,ADIPOR1,ABCA1,TGFBR2,IL1R2,IKBKG,TGFB1,PLCL1,NFKBIB,IL1RAP,ITGB5,SMAD2,MAP3K14,ACAA1,NFKB2,PLCL2,NCOA3,TRAF6,GK,HELZ2,PLCG2,PRKACA,MAP2K3,RXRA,MAP2K6,IL1RL1,NFKBIE,BMPR2,JAK2,PLCD1,NFKBIA,TGFB2,CHUK,MAP2K1,ACVR1C,PRKCA,GRB2,ACOX1,GNAQ,BCL3,IL1R1,IL18RAP,MAPK14,PRKAG2,MAP4K4,ADCY7,ACVR2A,PRKCB,PRKAR1A
TREM1 Signaling	8.1E00	4.67E-01	5.916	TREM1,ICAM1,MAPK1,TLR8,CIITA,LAT2,CD83,JAK2,FCGR2B,CCL3,IRAK1,CXCL3,TLR1,CASP1,TLR7,AKT3,NLRC4,CXCL8,NLRP3,TYROBP,GRB2,NFKB2,STAT3,TLR2,TLR4,NLRC5,NOD2,CD40,NLRP12,PLCG2,TLR6,CD86,TNF,CASP5,ITGAX
Production of Nitric Oxide and Reactive Oxygen Species in Macrophages	1.08E01	3.89E-01	5.899	MAP3K11,JAK1,MAPK1,PPP2R5B,SPI1,IKBKG,CYBA,PPM1J,PIK3CG,CYBB,PPP1CA,NFKBIB,MAP3K2,ATM,MAP3K14,PPP1R14C,PTPN6,TYK2,RHOJ,IFNGR1,NFKB2,NCF4,IRF1,TLR2,NCF1,ORM1,PPP2R3A,PLCG2,NCF2,PPP2R2B,PIK3CD,PRKCH,IRF8,TNF,SIRPA,APOE,PIK3CA,NFKBIE,PIK3R5,PPP1CB,MAP3K5,JAK2,MAPK11,RHOH,LYZ,NFKBIA,RHOU,PRKCE,AKT3,S100A8,SERPINA1,CHUK,STAT1,TNFRSF1B,MAP2K1,PRKCA,IFNG,MAP3K6,RHOC,MAP3K1,IFNGR2,PPP2R5A,APOL1,TLR4,PPP1…
Leukocyte Extravasation Signaling	7.82E00	3.43E-01	5.880	MYL6,MAPK1,WASL,MLLT4,MMP24,ITGB3,CYBA,PIK3CG,EZR,CYBB,ARHGAP12,ATM,ITK,CLDN18,NCF4,NCF1,ITGAM,CDH5,ICAM3,RAP1GAP,CDC42,PLCG2,NCF2,PECAM1,PIK3CD,PRKCH,CLDN14,VAV1,ITGA1,PIK3CA,ICAM1,PTK2B,PIK3R5,CTNNA1,RAPGEF4,MMP25,RHOH,MAPK11,TIMP1,MMP8,SIPA1,PRKCE,RASSF5,CTNNB1,VASP,ACTN1,PRKCA,VAV2,TIMP3,SRC,PXN,ARHGAP6,VCAM1,CXCR4,ACTB,GNAI1,ITGAL,SELPLG,ROCK1,GNAI3,ITGB2,WIPF1,MAPK14,ARHGAP9,RASGRP1,FER,MMP…
GNRH Signaling	3.12E00	2.95E-01	5.840	MAP2K6,RAF1,MAP3K11,MAPK1,SOS2,MAP3K5,MAPK11,PAK1,CAMK2D,PRKCE,MAP2K1,DNM2,MAP3K2,PRKCA,MAP3K14,SRC,MAP3K6,GRB2,EGR1,CREB3,MAP3K1,GNAQ,GNAI1,DNM3,NFKB2,CREB5,GNAI3,MAPK14,CDC42,PRKACA,PRKAG2,MAP2K3,MAP3K8,PRKCH,ADCY7,MAP3K3,PRKAR1A,PRKCB
HMGB1 Signaling	2.84E00	2.92E-01	5.831	MAP2K6,PIK3CA,ICAM1,LIF,MAPK1,PIK3R5,MAPK11,RHOH,KAT2B,TGFB1,PIK3CG,TGFB2,RHOU,OSM,AKT3,TNFRSF1B,MAP2K1,PLAT,ATM,IFNG,CXCL8,VCAM1,RHOC,IFNGR2,RHOJ,IFNGR1,NFKB2,IL1R1,IL13,TLR4,MAPK14,CDC42,MAP2K3,PIK3CD,TNF
cAMP-mediated signaling	6.63E00	3.2E-01	5.669	ENPP6,RAF1,HCAR3,CAMK1,MAPK1,CAMK1D,PDE3A,ADRB3,CAMK2D,FFAR3,CNR2,RGS10,RGS14,HRH2,PDE2A,CREB3,PDE4B,STAT3,PPP3CC,CREB5,PDE6H,PDE1C,CHRM5,FPR1,S1PR3,GRM7,AKAP13,ADRA2A,RAP1GAP,DUSP1,CREM,PRKACA,DUSP4,RPS6KA1,PTGER2,AKAP12,CAMK4,PTGDR,DUSP6,RAPGEF4,CHRM3,OPRL1,PPP3R2,LAMTOR3,CXCR2,PDE3B,PDE4D,CNGB3,HCAR2,MAP2K1,PPP3CA,SRC,RGS2,PDE9A,GNAI1,FPR2,GNAI3,CALM1 (includes others),P2RY13,P2RY14,GPER1,VIPR…
Role of Pattern Recognition Receptors in Recognition of Bacteria and Viruses	6.7E00	3.7E-01	5.657	PIK3CA,LIF,MAPK1,TLR8,PIK3R5,CCL5,RNASEL,IFIH1,TGFB1,PIK3CG,TLR1,TGFB2,CASP1,TLR7,OSM,PRKCE,IFNK,RIPK2,NLRC4,PRKCA,ATM,PTX3,IFNG,CXCL8,OAS1,C3,NLRP3,C5AR1,OAS2,NFKB2,OAS3,IL13,TLR2,TRAF6,TLR4,NOD2,IRF7,CLEC7A,SYK,PLCG2,DDX58,TLR6,PRKCH,PIK3CD,EIF2AK2,TNF,PRKCB
CXCR4 Signaling	2.51E00	2.7E-01	5.578	RAF1,PIK3CA,MAPK1,MYL6,CD4,PIK3R5,RHOH,GNB4,PAK1,GNG11,PIK3CG,RHOU,AKT3,PRKCE,GNA13,MAP2K1,MYL12B,GNG12,MYL12A,ATM,PRKCA,SRC,PXN,CXCR4,RHOC,EGR1,GNG2,GNAI1,GNAQ,RHOJ,GNAZ,GNG10,ROCK1,MYL9,GNAI3,GNB2,LYN,PRKCH,PIK3CD,ADCY7,PRKCB
NF-κB Activation by Viruses	6.12E00	4.25E-01	5.568	RAF1,PIK3CA,MAPK1,CD4,NFKBIE,PIK3R5,ITGB3,IKBKG,LCK,NFKBIA,PIK3CG,ITGAV,AKT3,PRKCE,CHUK,NFKBIB,ITGB5,ATM,PRKCA,MAP3K14,MAP3K1,NFKB2,ITGAL,TNFRSF14,ITGB2,ITGA1,PRKCH,PIK3CD,CXCR5,EIF2AK2,PRKCB
iCOS-iCOSL Signaling in T Helper Cells	8.8E00	4.26E-01	5.488	CD247,GAB2,PIK3CA,CAMK4,BAD,CD4,NFKBIE,PIK3R5,PLEKHA3,NFATC1,PTEN,PPP3R2,PTPRC,CD28,IKBKG,LCK,NFKBIA,CAMK2D,HLA-DMA,PIK3CG,HLA-DMB,HLA-DRA,AKT3,CHUK,NFKBIB,ICOSLG/LOC102723996,PPP3CA,ATM,IL2RB,ITK,GRB2,CHP1,PPP3CC,NFKB2,CALM1 (includes others),CD80,CD40,GRAP2,LAT,ZAP70,FCER1G,VAV1,PIK3CD,PLEKHA1,PLEKHA2,LCP2
NGF Signaling	2.53E00	2.9E-01	5.477	RAF1,PIK3CA,MAP3K11,MAPK1,SOS2,PIK3R5,MAP3K5,IKBKG,PIK3CG,AKT3,CHUK,MAP2K1,SMPD3,MAP3K2,ATM,MAP3K14,MAP3K6,GRB2,MAP3K1,CREB3,RPS6KA5,NFKB2,CREB5,TRAF6,ROCK1,CDC42,PLCG2,MAP3K8,PIK3CD,RPS6KA1,MAP3K3
Renin-Angiotensin Signaling	3.01E00	3.03E-01	5.396	RAF1,PIK3CA,MAPK1,PTK2B,SOS2,PIK3R5,CCL5,JAK2,MAPK11,PAK1,PIK3CG,PRKCE,STAT1,MAP2K1,PRKCA,ATM,PTPN6,GRB2,MAP3K1,GNAQ,STAT3,NFKB2,MAPK14,PLCG2,PRKACA,PRKAG2,PRKCH,PIK3CD,PTGER2,TNF,ADCY7,PRKCB,PRKAR1A
Rac Signaling	2.15E00	2.79E-01	5.385	RAF1,PIK3CA,MAP3K11,PTK2B,MAPK1,ARPC1B,ARPC5,PIK3R5,LIMK2,IQGAP1,CDK5R1,IQGAP2,PAK1,ACTR3,PIK3CG,BAIAP2,CYBB,MAP2K1,ATM,ACTR2,TIAM1,CFL1,MAP3K1,NFKB2,CDC42,NCF2,PIK3CD,PIP4K2A,ARPC4
Acute Phase Response Signaling	5.63E00	3.25E-01	5.308	SOCS1,RAF1,SOCS3,FTL,MAPK1,SOS2,CP,IKBKG,SOD2,ITIH4,PIK3CG,OSM,NFKBIB,IL1RAP,MAP3K14,C3,IL6R,NFKB2,STAT3,TRAF6,IL33,ORM1,IL1RN,C4BPA,PIK3CD,MAP2K3,CRABP2,TNF,C2,MAP2K6,IL6ST,PIK3CA,NFKBIE,SOCS2,MAP3K5,JAK2,MAPK11,NR3C1,SERPIND1,IRAK1,HMOX1,TRADD,NFKBIA,AKT3,SERPINA1,CHUK,TNFRSF1B,MAP2K1,GRB2,MAP3K1,IL1R1,CEBPB,HP,MAPK14,RBP7
LPS-stimulated MAPK Signaling	5.07E00	3.97E-01	5.292	MAP2K6,RAF1,PIK3CA,MAPK1,NFKBIE,PIK3R5,SRF,MAP3K5,MAPK11,PAK1,IKBKG,NFKBIA,PIK3CG,PRKCE,CHUK,NFKBIB,MAP2K1,ATM,PRKCA,MAP3K14,NFKB2,TLR4,MAPK14,CDC42,CD14,MAP2K3,PRKCH,PIK3CD,PRKCB
Neuropathic Pain Signaling In Dorsal Horn Neurons	2.12E00	2.8E-01	5.292	PIK3CA,CAMK1,CAMK4,MAPK1,CAMK1D,PIK3R5,PLCH2,GRINA,PLCD1,CAMK2D,PIK3CG,PRKCE,KCNQ3,PLCL1,ATM,PRKCA,SRC,PLCL2,GRIN3A,GRM7,KCNQ2,PLCG2,PRKAG2,PRKACA,PRKCH,PIK3CD,PRKCB,PRKAR1A
RhoGDI Signaling	2.61E00	2.66E-01	-5.240	PPP1R12C,ARPC1B,MYL6,ARPC5,WASL,LIMK2,RHOH,GNB4,PAK1,ACTR3,GNG11,EZR,RHOU,ARHGAP12,GNA13,ARHGEF3,MYL12B,GNG12,MYL12A,PRKCA,ACTR2,SRC,ARHGEF4,ARHGAP6,ARHGEF12,CFL1,RHOC,ACTB,GNG2,GNAI1,GNAQ,RHOJ,GNAZ,GNG10,MYL9,ROCK1,GNAI3,CDH9,ARHGAP9,CDH5,CDC42,ARHGEF16,GNB2,PIP4K2A,ESR1,ARPC4
Gα12/13 Signaling	4.07E00	3.25E-01	5.240	RAF1,PIK3CA,F2RL2,MAPK1,MYL6,PTK2B,NFKBIE,PIK3R5,MAP3K5,IKBKG,NFKBIA,F2RL1,LPAR2,PIK3CG,AKT3,CHUK,GNA13,CTNNB1,NFKBIB,MAP2K1,MYL12B,MYL12A,ATM,VAV2,SRC,PXN,MEF2BNB-MEF2B,MAP3K1,NFKB2,LPAR3,MYL9,ROCK1,CDH9,CDH5,LPAR1,CDC42,VAV1,PIK3CD
Fc Epsilon RI Signaling	4.44E00	3.39E-01	5.145	MAP2K6,RAF1,FYN,PIK3CA,MAPK1,SOS2,PIK3R5,FCER1A,MAPK11,PLA2G2F,PIK3CG,PRKCE,AKT3,MAP2K1,PRKCA,ATM,VAV2,GRB2,PLA2G4C,IL13,SYNJ2,MAPK14,GRAP2,SYK,PLCG2,LAT,MS4A2,FCER1G,LYN,VAV1,MAP2K3,PRKCH,PIK3CD,INPP5K,TNF,LCP2,PRKCB
Sphingosine-1-phosphate Signaling	4.44E00	3.39E-01	5.112	PIK3CA,MAPK1,PTK2B,PDGFA,PIK3R5,CASP4,PLCH2,RHOH,PLCD1,NAAA,PIK3CG,RHOU,CASP1,SPHK1,AKT3,GNA13,PLCL1,CASP8,SMPD3,CASP10,PDGFRB,ATM,S1PR5,RHOC,GNAI1,GNAQ,RHOJ,PLCL2,ASAH1,S1PR4,S1PR3,GNAI3,PLCG2,S1PR1,PIK3CD,ADCY7,CASP5
HGF Signaling	3.33E00	3.14E-01	5.112	RAF1,RAPGEF1,PIK3CA,MAP3K11,MAPK1,SOS2,PIK3R5,MAP3K5,PAK1,ELF3,ETS2,PIK3CG,AKT3,PRKCE,MAP2K1,PRKCA,ATM,MAP3K2,ETS1,MAP3K14,PXN,MAP3K6,GRB2,MAP3K1,STAT3,CDC42,PLCG2,CDKN1A,MAP3K8,PRKCH,PIK3CD,MAP3K3,PRKCB
IL-1 Signaling	5.6E00	3.85E-01	5.014	MAP2K6,TOLLIP,MAPK1,NFKBIE,MAPK11,IRAK1,GNB4,IKBKG,GNG11,NFKBIA,GNA13,CHUK,NFKBIB,IL1RAP,GNG12,MAP3K14,MAP3K1,GNG2,GNAQ,GNAI1,IRAK3,GNAZ,IL1R1,NFKB2,GNG10,TRAF6,GNAI3,MAPK14,GNB2,PRKACA,PRKAG2,MAP2K3,ADCY7,PRKAR1A,IRAK2
Calcium Signaling	1.04E00	2.19E-01	5.014	RAP2B,RAP2A,CAMK4,CAMK1,MYH9,TNNI2,CAMK1D,MAPK1,MYL6,ATP2B1,TPM2,NFATC1,GRINA,PPP3R2,CAMK2D,PPP3CA,HDAC9,TRPC1,HDAC4,MEF2BNB-MEF2B,CHP1,CHRNA9,RYR2,CREB3,PPP3CC,CREB5,CHRND,GRIN3A,MYL9,CALM1 (includes others),CHRNG,CHRNB2,PRKACA,PRKAG2,CHRNA2,SLC8A1,RCAN2,CAMKK2,PRKAR1A
Antioxidant Action of Vitamin C	2.62E00	2.99E-01	-5.000	PLD2,MAPK1,NFKBIE,JAK2,PLCH2,GLRX,MAPK11,SLC2A3,PLCD1,HMOX1,IKBKG,NFKBIA,PLA2G2F,CSF2RA,CHUK,PLCL1,NFKBIB,PNPLA8,SLC2A5,PLA2G16,TXNDC2,PLA2G4C,PLCL2,NFKB2,CSF2RB,MAPK14,PLCG2,RARRES3,TNF
fMLP Signaling in Neutrophils	6.74E00	3.89E-01	5.000	RAF1,PIK3CA,CAMK4,ARPC1B,MAPK1,NFKBIE,ARPC5,PIK3R5,NFATC1,PPP3R2,GNB4,NFKBIA,GNG11,ACTR3,PIK3CG,CYBB,PRKCE,NFKBIB,MAP2K1,PPP3CA,GNG12,ATM,PRKCA,ACTR2,GNG2,CHP1,GNAI1,FPR2,NFKB2,PPP3CC,GNG10,FPR1,GNAI3,CALM1 (includes others),NCF1,CDC42,NCF2,GNB2,PRKCH,PIK3CD,ARPC4,PRKCB
iNOS Signaling	8.98E00	5.91E-01	4.899	IFNG,CAMK4,JAK1,MAPK1,NFKBIE,TYK2,IFNGR2,IFNGR1,IRAK3,NFKB2,JAK2,MAPK11,IRF1,IRAK1,TRAF6,TLR4,CALM1 (includes others),LY96,IKBKG,MAPK14,NFKBIA,CD14,CHUK,STAT1,NFKBIB,IRAK2
PDGF Signaling	3.67E00	3.51E-01	4.811	RAF1,PIK3CA,JAK1,MAPK1,PDGFA,SOS2,PIK3R5,SRF,JAK2,PIK3CG,SPHK1,STAT1,MAP2K1,PRKCA,PDGFRB,ATM,SRC,GRB2,TYK2,MAP3K1,STAT3,SYNJ2,PLCG2,PIK3CD,EIF2AK2,INPP5K,PRKCB
FGF Signaling	2.56E00	3.06E-01	4.707	MAP2K6,RAF1,PIK3CA,MAPK1,FGF2,SOS2,PIK3R5,MAP3K5,MAPK11,PIK3CG,AKT3,MAPKAPK2,MAP2K1,ATM,PRKCA,PTPN6,GRB2,FGF9,MAP3K1,CREB3,RPS6KA5,STAT3,CREB5,MAPK14,MAP2K3,PIK3CD
Toll-like Receptor Signaling	7.68E00	4.59E-01	4.600	MAP2K6,TOLLIP,MAPK1,TICAM2,TLR8,TNFAIP3,MAPK11,IRAK1,IKBKG,NFKBIA,TLR1,TLR7,CHUK,TRAF1,MAP3K14,UBB,MAP3K1,IRAK3,NFKB2,TLR2,IL33,TRAF6,TLR4,LY96,MAPK14,IL1RN,TLR6,CD14,MAP2K3,EIF2AK2,UBC,MAP4K4,TNF,IRAK2
eNOS Signaling	1.66E00	2.48E-01	4.596	PIK3CA,CAMK4,HSPA1A/HSPA1B,PIK3R5,HSPA6,AQP8,HSPA1L,VEGFA,NOSIP,LPAR2,PIK3CG,PRKCE,AKT3,CNGB3,CASP8,DNM2,PRKCA,ATM,FLT1,CHRNA9,GNAQ,LPAR3,CALM1 (includes others),AQP9,LPAR1,PLCG2,PRKACA,PRKAG2,PRKCH,PIK3CD,KDR,ADCY7,ESR1,PRKCB,PRKAR1A
VEGF Family Ligand-Receptor Interactions	2.27E00	3.03E-01	4.583	RAF1,PIK3CA,FLT1,MAPK1,NRP2,GRB2,SOS2,PLA2G4C,PIK3R5,VEGFA,PLA2G2F,PIK3CG,PLCG2,AKT3,PRKCE,PRKCH,PIK3CD,KDR,MAP2K1,ATM,PRKCA,NRP1,PRKCB
Gαs Signaling	3.01E00	3.03E-01	4.536	HCAR3,MAPK1,PTGDR,RAPGEF4,CHRM3,ADRB3,GNB4,GNG11,HCK,CNGB3,HCAR2,MAP2K1,GNG12,SRC,HRH2,RGS2,CREB3,RYR2,GNG2,CREB5,CHRM5,GNG10,ADD3,RAPGEF2,GPER1,VIPR1,GNB2,PRKACA,PRKAG2,PTGER2,ADORA2A,ADCY7,PRKAR1A
ILK Signaling	3.41E00	2.8E-01	4.525	MYH9,MAPK1,MYL6,PPP2R5B,RICTOR,PTEN,ITGB3,VEGFA,PIK3CG,PPM1J,IRS2,TMSB10/TMSB4X,TMSB4Y,DSP,ITGB5,ATM,CFL1,CREB3,RHOJ,NFKB2,CREB5,MYL9,CDC42,PPP2R3A,PPP2R2B,PIK3CD,TNF,MAP2K6,FLNB,PIK3CA,SNAI2,BMP2,PIK3R5,ILK,HIF1A,ITGB8,RHOH,ITGB7,FLNA,RHOU,AKT3,CTNNB1,ACTN1,PARVA,PXN,RHOC,ACTB,RPS6KA5,PPP2R5A,ITGB2,SH2B2,MMP9
PAK Signaling	1.97E00	2.81E-01	4.491	RAF1,PIK3CA,PTK2B,MYL6,MAPK1,PDGFA,WASL,SOS2,PIK3R5,LIMK2,PAK1,PIK3CG,MAP2K1,MYL12B,ATM,PDGFRB,MYL12A,PXN,ARHGAP10,CFL1,GRB2,MYL9,CDC42,PIK3CD,TNF
EGF Signaling	2.98E00	3.57E-01	4.472	SRC,RAF1,PIK3CA,JAK1,MAPK1,GRB2,MAP3K1,SOS2,PIK3R5,SRF,STAT3,MAPK11,MAPK14,PIK3CG,AKT3,PIK3CD,STAT1,MAP2K1,ATM,PRKCA
RhoA Signaling	3E00	2.95E-01	4.459	ARPC1B,SEPT9,MYL6,PTK2B,ARPC5,PPP1CB,LIMK2,CDC42EP2,ACTR3,LPAR2,EZR,BAIAP2,IGF1R,ARHGAP12,PFN2,GNA13,MYL12B,MYL12A,ACTR2,ARHGAP6,ARHGEF12,CFL1,NRP2,SEPT4,ACTB,CDC42EP3,TTN,LPAR3,MYL9,ROCK1,RAPGEF2,LPAR1,ARHGAP9,SEPT10,PIP4K2A,ARPC4
Regulation of Actin-based Motility by Rho	1.84E00	2.75E-01	4.379	MYL6,ARPC1B,WASL,ARPC5,PPP1CB,RHOH,PAK1,ACTR3,BAIAP2,RHOU,PFN2,MYL12B,MYL12A,ACTR2,CFL1,RHOC,ACTB,RHOJ,GSN,MYL9,ROCK1,WIPF1,CDC42,PIP4K2A,ARPC4
Thrombopoietin Signaling	2.67E00	3.45E-01	4.359	GAB2,RAF1,PIK3CA,MAPK1,GRB2,PIK3R5,JAK2,STAT3,PLCG2,PIK3CG,PRKCE,IRS2,PRKCH,PIK3CD,STAT1,MAP2K1,ATM,PRKCA,PRKCB
Chemokine Signaling	3.91E00	3.66E-01	4.315	CCR3,RAF1,CAMK1,CAMK4,PTK2B,MAPK1,CAMK1D,PPP1CB,LIMK2,CCL5,MAPK11,CAMK2D,PIK3CG,MAP2K1,PRKCA,SRC,CFL1,CXCR4,GNAQ,GNAI1,GNAI3,CALM1 (includes others),MAPK14,CCL4,PLCG2,PRKCB
Cdc42 Signaling	3.22E00	2.81E-01	4.271	B2M,CD247,RAF1,FGD3,MAP3K11,ARPC1B,MAPK1,MYL6,ARPC5,HLA-B,WASL,PPP1CB,LIMK2,EXOC6,CDC42EP2,IQGAP1,MAPK11,CLIP1,PAK1,IQGAP2,ACTR3,HLA-DMA,HLA-DRA,HLA-DMB,BAIAP2,HLA-F,HLA-DPB1,MYL12B,HLA-DPA1,ITK,MYL12A,VAV2,SRC,ACTR2,CFL1,APC,MYL9,WIPF1,MAPK14,EXOC8,HLA-C,CDC42,FCER1G,CDC42SE1,VAV1,HLA-E,ARPC4
Retinoic acid Mediated Apoptosis Signaling	3.84E00	3.75E-01	4.264	IFNG,PARP10,TNFRSF10B,ZC3HAV1,APAF1,TNFSF10,PARP8,PARP12,PARP9,RARG,IRF1,FADD,TIPARP,RARA,BID,TNFRSF10C,CFLAR,RXRA,CASP8,IFNK,CRABP2,TNFRSF10A,IFNAR1,PARP14
Calcium-induced T Lymphocyte Apoptosis	2.21E00	3.12E-01	4.243	CD247,CAMK4,CD4,CHP1,PPP3CC,PPP3R2,CALM1 (includes others),LCK,HLA-DMA,HLA-DMB,HLA-DRA,ZAP70,NR4A1,FCER1G,PRKCE,CAPN2,PRKCH,PPP3CA,PRKCB,PRKCA
GDNF Family Ligand-Receptor Interactions	1.59E00	2.79E-01	4.243	RAF1,PIK3CA,MAPK1,DOK6,GRB2,DOK2,SOS2,PIK3R5,GFRA2,PDLIM7,CDC42,PIK3CG,PLCG2,DOK7,IRS2,PIK3CD,DOK1,MAP2K1,ATM
Endothelin-1 Signaling	1.81E00	2.46E-01	4.217	RAF1,PIK3CA,PLD2,MAPK1,PIK3R5,CASP4,PLCH2,MAPK11,PLCD1,HMOX1,PLA2G2F,EDN1,PIK3CG,CASP1,PRKCE,ECE1,GNA13,PLCL1,CASP8,CASP10,PRKCA,ATM,PLA2G16,PNPLA8,SRC,GRB2,PLA2G4C,PTGS1,GNAI1,GNAQ,GNAZ,PLCL2,GNAI3,MAPK14,PLCG2,RARRES3,PRKCH,PIK3CD,PTGER2,ADCY7,CASP5,PRKCB
GM-CSF Signaling	6.25E00	4.52E-01	4.200	RAF1,PIK3CA,MAPK1,SOS2,PIK3R5,JAK2,PPP3R2,CAMK2D,PIM1,CSF2RA,PIK3CG,CISH,HCK,AKT3,STAT1,MAP2K1,PPP3CA,ATM,ETS1,GRB2,STAT3,PPP3CC,BCL2L1,CSF2RB,LYN,PIK3CD,BCL2A1,PRKCB
CNTF Signaling	2.17E00	3.27E-01	4.123	IL6ST,RAF1,PIK3CA,JAK1,MAPK1,GRB2,TYK2,PIK3R5,RPS6KA5,STAT3,JAK2,PIK3CG,PIK3CD,RPS6KA1,STAT1,MAP2K1,ATM
Neurotrophin/TRK Signaling	1.12E00	2.54E-01	4.123	MAP2K6,RAF1,PIK3CA,MAPK1,GRB2,SOS2,CREB3,PIK3R5,MAP3K5,CREB5,CDC42,PIK3CG,MAP2K3,PIK3CD,RPS6KA1,MAP2K1,ATM
p70S6K Signaling	3.9E00	3.19E-01	4.110	RAF1,PIK3CA,F2RL2,JAK1,BAD,MAPK1,SOS2,PPP2R5B,PIK3R5,PLCH2,PLCD1,F2RL1,PPM1J,PIK3CG,PRKCE,AKT3,PLCL1,MAP2K1,PRKCA,ATM,SRC,IL4R,GRB2,GNAI1,GNAQ,CD79A,PLCL2,PPP2R5A,GNAI3,PPP2R3A,SYK,PLCG2,PPP2R2B,LYN,PRKCH,PIK3CD,SFN,PRKCB
NRF2-mediated Oxidative Stress Response	2.04E00	2.5E-01	4.082	MAP2K6,RAF1,FTL,PIK3CA,DNAJC17,MAPK1,NQO2,MAF,PIK3R5,DNAJC13,DNAJC3,MAP3K5,DNAJB2,HMOX1,SOD2,PIK3CG,PRKCE,DNAJA2,DNAJB1,MAP2K1,PRKCA,ATM,DNAJB8,UBB,DNAJB12,GSTA4,ACTB,MAP3K1,HERPUD1,JUNB,DNAJB9,MAFK,MAFF,BACH1,GSR,MAPK14,DNAJC5,DNAJC5B,MAP2K3,PRKCH,PIK3CD,CDC34,SQSTM1,ENC1,PRKCB
Death Receptor Signaling	5.95E00	3.91E-01	4.000	NFKBIE,TNFSF10,PARP12,MAP3K5,PARP9,FAS,TRADD,IKBKG,NFKBIA,TIPARP,CRADD,BID,CHUK,CASP8,TNFRSF1B,NFKBIB,TNFRSF10A,BIRC3,FASLG,CASP10,PARP14,MAP3K14,PARP10,ACTB,TNFRSF10B,ZC3HAV1,APAF1,PARP8,NFKB2,ROCK1,FADD,SPTAN1,CFLAR,MAP4K4,TNF,BIRC2
Macropinocytosis Signaling	3.81E00	3.68E-01	4.000	MRC1,PIK3CA,PDGFA,PIK3R5,ITGB8,ITGB7,ITGB3,RAB5A,PAK1,ARF6,PIK3CG,PRKCE,ITGB5,ATM,PRKCA,SRC,ANKFY1,ITGB2,CSF1,CDC42,PLCG2,CD14,PRKCH,PIK3CD,PRKCB
ErbB4 Signaling	2.19E00	3.17E-01	4.000	RAF1,ADAM17,PIK3CA,MAPK1,YAP1,GRB2,SOS2,PIK3R5,PSENEN,PLCG2,PIK3CG,PRKCE,PRKCH,PIK3CD,MAP2K1,PSEN1,ATM,PRKCA,PRKCB
Interferon Signaling	7.85E00	6.18E-01	3.900	IFNG,IFIT3,SOCS1,OAS1,JAK1,MX1,TYK2,IFNGR2,IRF9,IFNGR1,IFI35,PSMB8,JAK2,TAP1,IFITM2,IRF1,IFIT1,STAT2,STAT1,IFNAR1,IFITM1
Role of NANOG in Mammalian Embryonic Stem Cell Pluripotency	2E00	2.7E-01	3.900	IL6ST,RAF1,PIK3CA,LIF,JAK1,WNT10B,MAPK1,AXIN1,BMP2,SOS2,PIK3R5,WNT16,BMPR2,JAK2,WNT7A,PIK3CG,AKT3,WNT4,GATA6,CTNNB1,MAP2K1,WNT5B,ATM,GRB2,TYK2,STAT3,APC,WNT3A,PIK3CD,WNT11
Synaptic Long Term Depression	1.09E00	2.27E-01	3.889	RAF1,MAPK1,PPP2R5B,PLCH2,PLCD1,PLA2G2F,PPM1J,IGF1R,PRKCE,GNA13,PLCL1,MAP2K1,PRKCA,PNPLA8,PLA2G16,RYR2,PLA2G4C,GNAQ,GNAI1,PPP1R17,PLCL2,GNAZ,PPP2R5A,GRM7,GNAI3,PPP2R3A,PLCG2,PPP2R2B,LYN,RARRES3,PRKCH,PRKCB
Renal Cell Carcinoma Signaling	2.68E00	3.24E-01	3.873	ETS1,RAPGEF1,RAF1,UBB,PIK3CA,MAPK1,GRB2,SOS2,PIK3R5,HIF1A,TCEB2,VEGFA,PAK1,TGFB1,CDC42,PIK3CG,TGFA,AKT3,EGLN3,PIK3CD,UBC,MAP2K1,ATM
UVB-Induced MAPK Signaling	2.46E00	3.4E-01	3.873	PIK3CA,MAPK1,BAD,HIST1H3C,PIK3R5,RPS6KA5,MAPK11,MAPK14,H3F3A/H3F3B,PIK3CG,PRKCE,PRKCH,PIK3CD,MAP2K1,PRKCB,ATM,PRKCA,HIST2H3C
Paxillin Signaling	3.58E00	3.24E-01	3.838	PIK3CA,ITGA2B,MAPK1,PTK2B,ARF1,SOS2,PIK3R5,TLN1,ITGB8,MAPK11,PTPN12,ITGB7,ITGB3,PAK1,ARF6,PIK3CG,ITGAV,ITGB5,ACTN1,ATM,SRC,PXN,PARVA,GRB2,ACTB,ITGAL,ITGB2,MAPK14,ITGAM,CDC42,ITGA1,PIK3CD,ITGAX
Aryl Hydrocarbon Receptor Signaling	4.52E-01	1.93E-01	3.838	MAPK1,NQO2,RARG,FAS,CTSD,NCOA7,CCND3,NCOA2,TGFB1,RARA,TGFB2,FASLG,AHR,ATM,SRC,RBL2,GSTA4,APAF1,NFKB2,NCOA3,CYP1B1,CDKN1A,NRIP1,ALDH16A1,RXRA,TNF,ESR1
SAPK/JNK Signaling	1.67E00	2.66E-01	3.800	PIK3CA,MAP3K11,DUSP8,SOS2,PIK3R5,MAP3K5,NFATC1,TRADD,LCK,GNG11,GADD45A,PIK3CG,GNA13,MAP3K2,ATM,GRB2,MAP3K1,GNG2,FADD,CDC42,FCER1G,DUSP4,PIK3CD,MAP4K4,MAP3K3
Oncostatin M Signaling	4.09E00	4.71E-01	3.742	MT2A,IL6ST,RAF1,TIMP3,EPAS1,JAK1,MAPK1,GRB2,TYK2,STAT3,JAK2,OSM,PLAU,CHI3L1,STAT1,MAP2K1
UVA-Induced MAPK Signaling	2.34E00	2.95E-01	3.742	PIK3CA,MAPK1,PARP10,ZC3HAV1,PIK3R5,PARP8,RPS6KA5,PARP12,PLCL2,PLCH2,MAPK11,PARP9,PLCD1,BCL2L1,MAPK14,TIPARP,PLCG2,PIK3CG,PIK3CD,RPS6KA1,STAT1,PLCL1,SMPD3,ATM,PARP14,PRKCA
CD40 Signaling	4.67E00	4E-01	3.674	MAP2K6,PIK3CA,ICAM1,MAPK1,NFKBIE,PIK3R5,TNFAIP3,MAPK11,IKBKG,NFKBIA,PIK3CG,CHUK,MAPKAPK2,NFKBIB,MAP2K1,ATM,TRAF1,MAP3K14,PTGS1,STAT3,NFKB2,TRAF6,MAPK14,CD40,MAP2K3,PIK3CD
Prolactin Signaling	3.68E00	3.56E-01	3.674	SOCS3,RAF1,FYN,SOCS1,PIK3CA,MAPK1,SOCS2,SOS2,PIK3R5,JAK2,NR3C1,PIK3CG,PRKCE,PRLR,STAT1,MAP2K1,PRKCA,ATM,GRB2,CEBPB,STAT3,IRF1,PLCG2,PRKCH,PIK3CD,PRKCB
VEGF Signaling	3.47E00	3.3E-01	3.657	RAF1,PIK3CA,BAD,MAPK1,PTK2B,SOS2,PIK3R5,HIF1A,VEGFA,PIK3CG,FOXO3,AKT3,MAP2K1,ACTN1,PRKCA,ATM,SRC,PXN,PTPN6,FLT1,GRB2,ACTB,ROCK1,BCL2L1,FOXO1,PLCG2,PIK3CD,KDR,SFN,PRKCB
PTEN Signaling	3.63E00	3.14E-01	-3.656	RAF1,FOXO4,PIK3CA,TGFBR1,BAD,MAPK1,TGFBR3,SOS2,PIK3R5,ILK,BMPR2,PTEN,TGFBR2,IKBKG,PIK3CG,FOXO3,IGF1R,AKT3,CHUK,MAP2K1,FASLG,PDGFRB,FLT1,GRB2,NFKB2,IGF2R,SYNJ2,BCL2L1,MAGI1,CBL,FOXO1,CDC42,CDKN1A,PIK3CD,INPP5K,KDR,BCL2L11
Androgen Signaling	2.56E00	2.88E-01	3.638	CAMK4,MAPK1,GTF2A1,GNB4,AR,KAT2B,GNG11,NCOA2,PRKCE,NCOA4,DNAJB1,GNA13,GNG12,PRKCA,SRC,CCNH,GNG2,GNAQ,GNAI1,GTF2F1,GNAZ,NFKB2,GNG10,CALM1 (includes others),GNAI3,NCOA1,GNB2,PRKACA,PRKAG2,PRKCH,PRKCB,PRKAR1A
IL-2 Signaling	2.08E00	3.21E-01	3.638	SOCS1,RAF1,PIK3CA,JAK1,PTK2B,MAPK1,GRB2,SOS2,PIK3R5,LCK,PIK3CG,SYK,AKT3,PIK3CD,MAP2K1,ATM,IL2RB
B Cell Activating Factor Signaling	3.1E00	4E-01	3.606	MAP3K14,MAPK1,NFKBIE,MAP3K1,NFKB2,TNFRSF13C,MAPK11,NFATC1,TRAF6,IKBKG,NFKBIA,MAPK14,CHUK,NFKBIB,TNFSF13B,TRAF1
Wnt/Ca+ pathway	9.57E-01	2.5E-01	3.606	AXIN1,CREB3,PLCL2,NFKB2,PLCH2,CREB5,NFATC1,PDE6H,PLCD1,PLCG2,PLCL1,PPP3CA,WNT5B,PRKCA
ERK/MAPK Signaling	5.84E00	3.21E-01	3.515	RAPGEF1,RAF1,BAD,MAPK1,PPP2R5B,SOS2,SRF,TLN1,PAK1,ELF3,ETS2,PPM1J,PIK3CG,PPP1CA,ATM,HIST2H3C,ETS1,PPP1R14C,HIST1H3C,CREB3,STAT3,CREB5,H3F3A/H3F3B,PPP2R3A,DUSP1,PLCG2,PPP2R2B,PRKACA,PIK3CD,DUSP4,RPS6KA1,ESR1,FYN,PIK3CA,PTK2B,DUSP6,PIK3R5,PPP1CB,RAPGEF4,NFATC1,DUSP2,KSR1,LAMTOR3,PLA2G2F,PRKCE,STAT1,MAP2K1,PRKCA,PPARG,SRC,PXN,GRB2,PLA2G4C,RPS6KA5,MKNK2,PPP2R5A,PPP1R3D,PRKAG2,PRKCB,PRKAR1A
Actin Nucleation by ARP-WASP Complex	2.18E00	3.21E-01	3.500	ACTR2,PPP1R12C,ARPC1B,RHOC,GRB2,WASL,SOS2,ARPC5,RHOJ,RHOH,ROCK1,WIPF1,ACTR3,CDC42,BAIAP2,RHOU,ARPC4,VASP
Lymphotoxin β Receptor Signaling	4.73E00	4.26E-01	3.441	MAP3K14,VCAM1,PIK3CA,MAPK1,RELB,APAF1,PIK3R5,LTB,NFKB2,TRAF6,NFKBID,BCL2L1,IKBKG,NFKBIA,PIK3CG,AKT3,CXCL1,PIK3CD,CHUK,TNFSF14,ATM,BIRC2,TRAF1
TNFR1 Signaling	3.88E00	4.08E-01	3.441	MAP3K14,NFKBIE,MAP3K1,APAF1,TNFAIP3,NFKB2,FADD,TRADD,PAK1,IKBKG,NFKBIA,CRADD,CDC42,BID,CHUK,NFKBIB,CASP8,TNF,BIRC3,BIRC2
PPAR Signaling	3.57E00	3.3E-01	-3.413	RAF1,MAPK1,PDGFA,IL1RL1,NFKBIE,SOS2,IL1R2,IKBKG,NFKBIA,CHUK,NFKBIB,TNFRSF1B,MAP2K1,IL1RAP,PDGFRB,PPARG,MAP3K14,SRA1,GRB2,IL1R1,NFKB2,IL18RAP,IL33,TRAF6,IL1RN,NCOA1,NRIP1,RXRA,MAP4K4,TNF,SCAND1
ERK5 Signaling	1.34E00	2.7E-01	3.357	IL6ST,SRC,LIF,BAD,MEF2BNB-MEF2B,SGK1,CREB3,GNAQ,RPS6KA5,CREB5,FOXO3,MAP3K8,GNA13,RPS6KA1,SFN,MAP3K3,MAP3K2
MIF Regulation of Innate Immunity	1.01E00	2.68E-01	3.317	TLR4,LY96,NFKBIA,PLA2G2F,MAPK1,NFKBIE,PLA2G4C,CD14,CD74,NFKB2,NFKBIB
UVC-Induced MAPK Signaling	9.46E-01	2.62E-01	3.317	RAF1,SRC,MAPK14,MAPK1,PRKCE,PRKCH,SMPD3,MAP2K1,MAPK11,PRKCA,PRKCB
Agrin Interactions at Neuromuscular Junction	3.4E-01	1.88E-01	3.317	LAMC1,ITGB2,SRC,PAK1,PXN,MAPK1,CDC42,ACTB,UTRN,ITGA1,ERBB2,ITGAL,ITGB3
Remodeling of Epithelial Adherens Junctions	3.38E00	3.53E-01	3.207	TUBB1,ACTR2,SRC,RAB5C,ARPC1B,ACTB,MAPRE1,TUBB2A,ARPC5,TUBA4A,CTNNA1,DNM3,IQGAP1,APC,CLIP1,TUBB2B,ARF6,RAB5A,ACTR3,TUBA1A,CTNNB1,ACTN1,ARPC4,DNM2
4-1BB Signaling in T Lymphocytes	2.84E00	4.19E-01	3.162	MAP3K14,IKBKG,NFKBIA,MAPK14,MAPK1,NFKBIE,CHUK,NFKB2,MAP3K5,NFKBIB,MAP2K1,MAPK11,TRAF1
PCP pathway	3.5E-01	1.9E-01	3.162	CELSR1,ROCK1,WNT7A,WNT10B,WNT3A,WNT16,PFN2,WNT4,JUNB,SDC3,WNT5B,WNT11
α-Adrenergic Signaling	2.41E00	2.99E-01	3.130	RAF1,CAMK4,MAPK1,GNB4,GNG11,PRKCE,MAP2K1,GNG12,PRKCA,GNG2,GNAQ,GNAI1,PYGL,GNG10,GNAI3,CALM1 (includes others),ADRA2A,PLCG2,GNB2,PRKACA,PRKAG2,PRKCH,SLC8A1,ADCY7,PRKCB,PRKAR1A
TGF-β Signaling	2.74E00	3.1E-01	3.128	MAP2K6,RAF1,INHA,TGFBR1,MAPK1,BMP2,SOS2,BMPR2,MAPK11,TGFBR2,TGFB1,TGFB2,TFE3,MAP2K1,ACVR1C,RUNX3,SMAD2,GRB2,SMAD7,INHBA,INHBB,TRAF6,IRF7,MAPK14,CDC42,MAP2K3,ACVR2A
Amyloid Processing	2.26E00	3.33E-01	3.000	MAPK1,CSNK1A1,PSENEN,MAPK11,CDK5R1,APP,MAPK14,PRKAG2,PRKACA,PRKCE,AKT3,CAPN2,CAPN7,CAPN10,PRKAR1A,CAPN3,PSEN1
PEDF Signaling	3.47E00	3.52E-01	2.985	RAF1,PIK3CA,MAPK1,NFKBIE,PIK3R5,SRF,MAPK11,FAS,IKBKG,NFKBIA,SOD2,PIK3CG,AKT3,CHUK,CASP8,NFKBIB,FASLG,ATM,PPARG,NFKB2,ROCK1,BCL2L1,MAPK14,PIK3CD,CFLAR
Growth Hormone Signaling	2.87E00	3.33E-01	2.985	SOCS1,SOCS3,PTPN6,PIK3CA,MAPK1,SOCS2,PIK3R5,SRF,IGFALS,RPS6KA5,JAK2,STAT3,PIK3CG,PLCG2,IGF1R,PRKCE,PRKCH,PIK3CD,RPS6KA1,STAT1,ATM,PRKCA,PRKCB
MIF-mediated Glucocorticoid Regulation	2.06E00	3.64E-01	2.887	TLR4,LY96,NFKBIA,PLA2G2F,MAPK1,NFKBIE,PLA2G4C,CD14,CD74,NFKB2,NFKBIB,NR3C1
Role of RIG1-like Receptors in Antiviral Innate Immunity	2.06E00	3.33E-01	2.887	DHX58,NFKBIE,NFKB2,FADD,IFIH1,TRAF6,IRF7,IKBKG,NFKBIA,DDX58,CHUK,NFKBIB,CASP8,TRIM25,CASP10
Antiproliferative Role of Somatostatin Receptor 2	1.09E00	2.54E-01	2.887	SRC,PIK3CA,PTPN6,MAPK1,GNG2,PIK3R5,GNG10,GNB4,GNG11,PIK3CG,CDKN1A,GNB2,PIK3CD,MAP2K1,GNG12,ATM
IL-3 Signaling	5.89E00	4.23E-01	2.828	RAF1,GAB2,RAPGEF1,PIK3CA,JAK1,BAD,MAPK1,PIK3R5,JAK2,PPP3R2,PAK1,PIK3CG,PRKCE,AKT3,STAT1,MAP2K1,PPP3CA,PRKCA,ATM,PTPN6,IL3RA,GRB2,CHP1,PPP3CC,STAT3,CSF2RB,FOXO1,PRKCH,PIK3CD,PRKCB
Eicosanoid Signaling	8.57E-01	2.38E-01	2.828	PNPLA8,PLA2G16,LTA4H,ALOX15,PTGDR,PLA2G4C,PTGS1,FPR2,DPEP3,PLA2G2F,RARRES3,CYSLTR1,PTGER2,TBXAS1,ALOX5
LXR/RXR Activation	1.95E00	2.64E-01	-2.785	APOE,MSR1,IL1RL1,ABCG1,ABCA1,IL1R2,LYZ,ITIH4,S100A8,SERPINA1,TNFRSF1B,IL1RAP,C3,NFKB2,IL1R1,A1BG,IL18RAP,APOL1,IL33,TLR4,LY96,NR1H2,LDLR,ORM1,IL1RN,MYLIP,CD14,RXRA,HMGCR,TNF,MMP9,CLU
JAK/Stat Signaling	5.21E00	4.03E-01	2.785	SOCS3,RAF1,SOCS1,PIK3CA,JAK1,MAPK1,SOS2,SOCS2,PIK3R5,JAK2,PIK3CG,CISH,PTPN1,AKT3,STAT1,MAP2K1,ATM,PTPN6,GRB2,TYK2,GNAQ,CEBPB,STAT3,NFKB2,STAT4,BCL2L1,CDKN1A,STAT2,PIK3CD
mTOR Signaling	3.86E-01	1.86E-01	2.785	PIK3CA,PLD2,MAPK1,PPP2R5B,PIK3R5,HIF1A,PRR5L,RICTOR,RHOH,VEGFA,HMOX1,PPM1J,PIK3CG,RHOU,AKT3,PRKCE,PRKCA,ATM,DDIT4,RHOC,STK11,RPS19,RHOJ,RPS6KA5,PPP2R5A,FAU,RPS4Y1,PPP2R3A,PPP2R2B,PRKAG2,PRKCH,PIK3CD,RPS6KA1,PRKCB,RPS14
Ceramide Signaling	2.98E00	3.25E-01	2.746	RAF1,PIK3CA,BAD,PPP2R5B,PIK3R5,KSR1,CTSD,PPM1J,PIK3CG,SPHK1,AKT3,TNFRSF1B,MAP2K1,SMPD3,ATM,S1PR5,MAP3K1,NFKB2,PPP2R5A,S1PR4,S1PR3,PPP2R3A,PPP2R2B,S1PR1,PIK3CD,TNF
IGF-1 Signaling	2.62E00	2.99E-01	2.746	IGFBP4,SOCS3,RAF1,SOCS1,PIK3CA,JAK1,MAPK1,BAD,SOS2,SOCS2,PIK3R5,SRF,JAK2,PIK3CG,FOXO3,IGF1R,AKT3,IRS2,MAP2K1,ATM,PXN,GRB2,STAT3,FOXO1,PRKACA,PRKAG2,PIK3CD,SFN,PRKAR1A
Dopamine-DARPP32 Feedback in cAMP Signaling	3.61E00	2.92E-01	2.722	CAMK4,KCNJ2,PPP2R5B,CSNK1A1,PPP1CB,PLCH2,GRINA,PLCD1,PPP3R2,CACNA1E,PPM1J,PRKCE,PLCL1,PPP1CA,PPP3CA,PRKCA,KCNJ8,PPP1R14C,CACNA1D,PPP1R1B,CSNK1G2,CSNK1G3,KCNJ15,CREB3,CHP1,GNAI1,GNAQ,PPP3CC,PLCL2,CREB5,PPP2R5A,GRIN3A,GNAI3,CALM1 (includes others),PPP1R3D,PPP2R3A,PLCG2,KCNJ1,CREM,PPP2R2B,PRKACA,PRKAG2,PRKCH,ADCY7,CAMKK2,PRKAR1A,PRKCB
FcγRIIB Signaling in B Lymphocytes	1.31E00	2.93E-01	2.714	PIK3CA,GRB2,PLCG2,PIK3CG,SYK,PIK3R5,LYN,CD79A,PIK3CD,DOK1,FCGR2B,ATM
Role of Wnt/GSK-3β Signaling in the Pathogenesis of Influenza	1.48E00	2.66E-01	2.646	IFNG,WNT10B,CSNK1G2,AXIN1,CSNK1G3,CSNK1A1,WNT16,APC,NCOA3,WNT3A,WNT7A,NCOA2,NCOA1,NCOA4,WNT4,IFNK,CTNNB1,WNT5B,IFNAR1,WNT11,TCF7L2
Regulation of Cellular Mechanics by Calpain Protease	5.12E-01	2.11E-01	2.646	SRC,PXN,MAPK1,GRB2,EZR,CNGB3,TLN1,CAPN2,CAPN7,ACTN1,CAPN10,CAPN3
Acute Myeloid Leukemia Signaling	2.53E00	3.12E-01	2.558	MAP2K6,CSF3R,RAF1,PIK3CA,MAPK1,BAD,GRB2,SOS2,PIK3R5,NFKB2,STAT3,SPI1,CSF2RB,PIM1,CSF2RA,PIK3CG,RARA,AKT3,MAP2K3,PIK3CD,MAP2K1,TCF7L2,ATM,PIM2
Tumoricidal Function of Hepatic Natural Killer Cells	4.22E00	5.42E-01	2.530	ICAM1,GZMB,APAF1,ITGAL,FAS,FADD,PRF1,SERPINB9,SRGN,BID,LYVE1,CASP8,FASLG
Cytotoxic T Lymphocyte-mediated Apoptosis of Target Cells	2.69E00	4.06E-01	2.530	B2M,CD247,GZMB,HLA-B,APAF1,FAS,FADD,PRF1,HLA-C,FCER1G,BID,CASP8,FASLG
Inhibition of Angiogenesis by TSP1	1.95E00	3.53E-01	2.530	VEGFA,TGFBR2,FYN,MAPK14,TGFBR1,MAPK1,TGFB1,THBS1,AKT3,KDR,MAPK11,MMP9
ErbB2-ErbB3 Signaling	1.44E00	2.81E-01	2.500	RAF1,PIK3CA,BAD,MAPK1,GRB2,TYK2,SOS2,PIK3R5,STAT3,PTEN,FOXO1,PIK3CG,PIK3CD,ERBB2,MAP2K1,ATM
IL-9 Signaling	3.48E00	4.41E-01	2.496	SOCS3,PIK3CA,JAK1,PIK3CG,CISH,SOCS2,PIK3R5,IRS2,PIK3CD,BCL3,NFKB2,STAT3,STAT1,TNF,ATM
Gαi Signaling	4.17E00	3.25E-01	2.449	RAF1,MAPK1,SOS2,OPRL1,GNB4,FFAR3,GNG11,CXCR2,CNR2,RGS10,RGS14,HCAR2,RALGDS,GNG12,SRC,GRB2,GNG2,RALB,FPR2,GNAI1,STAT3,FPR1,GNG10,GRM7,S1PR3,P2RY13,GNAI3,P2RY14,LPAR1,ADRA2A,CCR4,RAP1GAP,GNB2,S1PR1,PRKACA,PRKAG2,P2RY12,ADCY7,PRKAR1A
AMPK Signaling	1.55E00	2.46E-01	2.414	CAB39,PIK3CA,MAPK1,PPP2R5B,PIK3R5,PFKL,MAPK11,ADRB3,KAT2B,PPM1J,PIK3CG,AKT3,IRS2,PPM1A,ATM,PFKFB3,SRC,STK11,CHRNA9,PPP2R5A,PFKFB2,MAPK14,ADRA2A,PFKFB4,PPM1B,PPP2R3A,PPP2R2B,PRKACA,PRKAG2,MAP2K3,PIK3CD,HMGCR,PRKAR1A
Telomerase Signaling	1.65E00	2.63E-01	2.400	RAF1,PIK3CA,MAPK1,PPP2R5B,TERF2IP,SOS2,PIK3R5,ELF3,ETS2,PPM1J,PIK3CG,AKT3,MAP2K1,ATM,IL2RB,ETS1,HDAC9,HDAC4,GRB2,PPP2R5A,PPP2R3A,CDKN1A,TEP1,PPP2R2B,TINF2,PIK3CD
Notch Signaling	2.39E00	3.68E-01	2.333	NOTCH2,FURIN,ADAM17,DLL1,DTX1,DTX4,RBPJ,LFNG,MAML2,PSENEN,HES1,JAG1,NOTCH1,PSEN1
IL-22 Signaling	1.75E00	3.75E-01	2.333	SOCS3,JAK1,MAPK14,MAPK1,TYK2,AKT3,STAT3,STAT1,MAPK11
Role of CHK Proteins in Cell Cycle Checkpoint Control	2.81E-01	1.82E-01	2.333	PPP2R3A,PPM1J,CDKN1A,PPP2R2B,PPP2R5B,SLC19A1,E2F2,PPP2R5A,ATM,NBN
Cyclins and Cell Cycle Regulation	8.5E-01	2.31E-01	-2.324	HDAC9,RAF1,CCNH,HDAC4,PPP2R5B,CDKN2B,PPP2R5A,MYT1,CDKN2D,CCND3,PPP2R3A,TGFB1,PPM1J,PPP2R2B,CDKN1A,TGFB2,E2F2,ATM
Ephrin B Signaling	4.12E00	3.7E-01	2.324	VAV2,PXN,CFL1,KALRN,MAPK1,CXCR4,EPHB2,AXIN1,GNG2,GNAQ,GNAI1,GNAZ,GNG10,ROCK1,GNAI3,GNB4,EPHB1,PAK1,CBL,GNG11,CDC42,GNB2,CAP1,VAV1,GNA13,CTNNB1,GNG12
April Mediated Signaling	2.87E00	3.95E-01	2.324	MAP3K14,MAPK1,NFKBIE,MAP3K1,NFKB2,MAPK11,NFATC1,TRAF6,IKBKG,NFKBIA,MAPK14,TNFSF13,CHUK,NFKBIB,TRAF1
TNFR2 Signaling	3.79E00	4.83E-01	2.309	MAP3K14,NFKBIE,MAP3K1,TNFAIP3,NFKB2,IKBKG,NFKBIA,CHUK,TNFRSF1B,NFKBIB,BIRC3,TNF,TRAF1,BIRC2
Induction of Apoptosis by HIV1	3.87E00	3.83E-01	2.294	MAP3K14,CXCR4,NFKBIE,APAF1,NFKB2,MAP3K5,FAS,FADD,BCL2L1,TRADD,IKBKG,BBC3,NFKBIA,BID,CHUK,TNFRSF1B,CASP8,NFKBIB,TNF,BIRC3,FASLG,BIRC2,TRAF1
Activation of IRF by Cytosolic Pattern Recognition Receptors	3.39E00	3.59E-01	2.294	DHX58,NFKBIE,ZBP1,IRF9,NFKB2,ADAR,ISG15,FADD,IFIH1,TRAF6,IKBKG,IRF7,NFKBIA,CD40,DDX58,STAT2,PIN1,CHUK,STAT1,NFKBIB,IFIT2,TNF,IFNAR1
Granzyme B Signaling	8.54E-01	3.12E-01	2.000	PRF1,GZMB,APAF1,BID,CASP8
CDK5 Signaling	9.95E-01	2.32E-01	1.877	PPP1R14C,RAF1,MAPK1,PPP1R1B,EGR1,PPP2R5B,PPP1CB,MAPK11,PPP2R5A,CDK5R1,FOSB,LAMC1,PPP1R3D,MAPK14,PPP2R3A,PPM1J,PPP2R2B,PRKACA,PRKAG2,PPP1CA,MAP2K1,ADCY7,PRKAR1A
Glutamate Receptor Signaling	6.94E-01	2.28E-01	1.633	GRM7,CALM1 (includes others),GNG11,CAMK4,GRIK4,GLS,GNG2,GRIK3,SLC1A2,GLUL,SLC1A7,GRIN3A,GRINA
HIPPO signaling	9.24E-01	2.33E-01	-1.604	SMAD2,PPP1R14C,YAP1,FAT4,WWTR1,PPP2R5B,PPP1CB,LATS2,STK3,PPP2R5A,ITCH,STK4,PPP1R3D,PPP2R3A,PPM1J,PPP2R2B,MOB1A,SFN,INADL,PPP1CA
PI3K/AKT Signaling	4.27E00	3.25E-01	1.521	RAF1,GAB2,PIK3CA,JAK1,BAD,MAPK1,NFKBIE,GDF15,SOS2,PPP2R5B,ILK,MAP3K5,JAK2,PTEN,IKBKG,NFKBIA,PPM1J,PIK3CG,FOXO3,AKT3,CHUK,CTNNB1,NFKBIB,MAP2K1,MCL1,CDC37,GRB2,TYK2,NFKB2,PPP2R5A,SYNJ2,BCL2L1,FOXO1,PPP2R3A,PPP2R2B,CDKN1A,MAP3K8,PIK3CD,INPP5K,SFN
Coagulation System	1.45E00	3.14E-01	1.508	F12,PROS1,F5,PLAUR,F13A1,SERPINA1,PLAU,THBD,F3,PLAT,SERPIND1
Role of JAK1, JAK2 and TYK2 in Interferon Signaling	5E00	5.83E-01	1.414	IFNG,RAF1,SOCS1,PTPN6,JAK1,TYK2,IFNGR2,STAT2,IFNGR1,NFKB2,JAK2,STAT3,STAT1,IFNAR1
ATM Signaling	6.19E-01	2.2E-01	1.414	GADD45B,GADD45G,CREB3,CREB5,MAPK11,NBN,MAPK14,BRAT1,NFKBIA,GADD45A,CDKN1A,BID,ATM
Cardiac β-adrenergic Signaling	2.85E00	2.86E-01	1.347	ENPP6,AKAP12,PPP1R1A,PDE3A,PPP2R5B,PPP1CB,GNB4,CACNA1E,GNG11,PDE3B,PPM1J,PDE4D,PPP1CA,GNG12,PLN,PPP1R14C,PDE2A,CACNA1D,PDE9A,ADRBK2,GNG2,RYR2,PDE4B,PPP2R5A,PDE6H,GNG10,PDE1C,AKAP13,PPP1R3D,PPP2R3A,PPP2R2B,GNB2,PRKACA,PRKAG2,PDE5A,SLC8A1,ADCY7,PRKAR1A
LPS/IL-1 Mediated Inhibition of RXR Function	1.17E00	2.19E-01	1.279	APOE,CHST7,IL1RL1,ABCG1,ALAS1,HS3ST3A1,CHST15,ABCA1,IRAK1,IL1R2,CHST2,MAOB,CYP3A5,RARA,SULT1A3/SULT1A4,CHST3,FABP4,HS3ST1,FABP3,TNFRSF1B,IL1RAP,FMO3,GSTA4,MGMT,ACOX1,MAP3K1,IL1R1,IL4I1,IL18RAP,IL33,TRAF6,TLR4,HS3ST3B1,LY96,NR1H2,IL1RN,SMOX,NCOA1,CD14,SLC27A3,ALDH16A1,CHST13,RXRA,ABCC3,TNF,HS3ST5,SULT1B1,ACSL1
nNOS Signaling in Neurons	2.68E00	3.62E-01	-1.000	CAMK4,CHP1,PPP3CC,RASD1,GRINA,GRIN3A,PPP3R2,CALM1 (includes others),PRKCE,PRKCH,CAPN2,CAPN7,PPP3CA,CAPN10,PRKCB,CAPN3,PRKCA
Extrinsic Prothrombin Activation Pathway	1.3E00	3.75E-01	1.000	F12,PROS1,F5,F13A1,THBD,F3
p53 Signaling	2.87E00	3.06E-01	0.784	PIK3CA,GADD45B,SNAI2,GADD45G,PIK3R5,HIF1A,FAS,PTEN,SCO2,KAT2B,BBC3,GADD45A,THBS1,STAG1,PIK3CG,AKT3,CTNNB1,TNFRSF10A,ATM,HDAC9,PMAIP1,TP53INP1,TNFRSF10B,APAF1,PERP,BCL2L1,MAPK14,CDKN1A,PIK3CD,SFN
TWEAK Signaling	4.74E00	5E-01	0.728	MAP3K14,NFKBIE,APAF1,NFKB2,BAG4,TNFRSF12A,FADD,TRADD,IKBKG,NFKBIA,BID,CHUK,NFKBIB,CASP8,BIRC3,BIRC2,TRAF1
Apoptosis Signaling	7.42E00	4.27E-01	0.667	RAF1,BAD,MAPK1,NFKBIE,MAP3K5,FAS,IKBKG,NFKBIA,PRKCE,BID,CHUK,NFKBIB,CASP8,TNFRSF1B,MAP2K1,BIRC3,FASLG,CAPN10,CASP10,MCL1,PRKCA,MAP3K14,BIRC6,APAF1,NFKB2,ROCK1,BCL2L1,PLCG2,CAPN2,SPTAN1,CAPN7,RPS6KA1,BCL2A1,MAP4K4,TNF,BCL2L11,BIRC2,CAPN3
OX40 Signaling Pathway	6.49E-01	2.13E-01	-0.333	B2M,CD247,TNFRSF4,NFKBIE,CD4,HLA-B,NFKB2,BCL2L1,NFKBIA,HLA-DMA,HLA-C,HLA-DRA,HLA-DMB,FCER1G,NFKBIB,HLA-F,HLA-DPB1,HLA-E,HLA-DPA1
Dopamine Receptor Signaling	1.28E00	2.56E-01	0.333	PPP1R14C,GCH1,PPP1R1B,PPP2R5B,PPP1CB,SLC18A2,PPP2R5A,IL4I1,MAOB,PPP1R3D,SMOX,PPP2R3A,PTS,PPM1J,PPP2R2B,PRKACA,PRKAG2,PPP1CA,ADCY7,PRKAR1A
Cell Cycle: G1/S Checkpoint Regulation	4.61E-01	2.03E-01	0.302	HDAC9,CDKN2D,RBL2,MAX,HDAC4,CCND3,FOXO1,TGFB1,CDKN1A,TGFB2,CDKN2B,E2F2,ATM
Wnt/β-catenin Signaling	3.66E00	2.9E-01	-0.174	TGFBR1,WNT10B,AXIN1,TGFBR3,PPP2R5B,CSNK1A1,WNT16,RARG,TGFBR2,TGFB1,PPM1J,RARA,WNT4,WNT5B,SFRP4,AXIN2,CSNK1G2,APC,CDH5,PPP2R3A,PPP2R2B,TLE3,SFRP1,SFRP2,FRAT1,ILK,BMPR2,KREMEN1,WNT7A,DKK3,TGFB2,AKT3,SFRP5,CTNNB1,ACVR1C,SOX5,SRC,UBB,CSNK1G3,GNAQ,PPP2R5A,WNT3A,TLE4,PIN1,UBC,TCF7L2,ACVR2A,WNT11,LRP1
VDR/RXR Activation	2.79E00	3.21E-01	0.000	IL1RL1,PDGFA,CCL5,HES1,CXCL10,GADD45A,NCOA2,MXD1,TGFB2,PRKCE,PRKCA,IFNG,SPP1,CEBPB,THBD,KLF4,NCOA3,CAMP,FOXO1,CDKN1A,NCOA1,CD14,PRKCH,RXRA,PRKCB
Angiopoietin Signaling	1.73E00	2.88E-01	0.000	PIK3CA,BAD,GRB2,DOK2,NFKBIE,PIK3R5,NFKB2,ANGPTL1,PAK1,TNIP1,IKBKG,NFKBIA,FOXO1,PIK3CG,AKT3,PIK3CD,CHUK,NFKBIB,ATM
Complement System	1.28E00	2.97E-01	0.000	ITGB2,CFD,CR1,ITGAM,C3,C5AR1,C4BPA,CD46,CFH,C2,ITGAX
Role of Macrophages, Fibroblasts and Endothelial Cells in Rheumatoid Arthritis	1.42E01	3.66E-01		RAF1,SOCS1,WNT10B,AXIN1,LTB,PLCH2,VEGFA,PIK3CG,PLCL1,NFKBIB,WNT5B,ATM,SFRP4,CREB3,STAT3,PLCL2,CREB5,TRAF6,PLCG2,PIK3CD,MAP2K3,SFRP1,TNF,MAP2K6,PIK3CA,ICAM1,FGF2,IL1RL1,CEBPD,CCL5,JAK2,PLCD1,TRADD,WNT7A,F2RL1,TLR7,PRKCE,TNFRSF1B,CTNNB1,PPP3CA,FCGR3A/FCGR3B,TRAF1,C5AR1,IL15,GNAQ,IRAK3,CEBPE,IL16,CALM1 (includes others),WNT3A,CSF1,LRP1,TCF7L2,PRKCB,IRAK2,SOCS3,MAPK1,TLR8,CSNK1A1,WNT16,FCGR1A,IL18R1,…
B Cell Receptor Signaling	1.23E01	4.09E-01		RAP2B,GAB2,FCGR2C,RAF1,MAP3K11,MAPK1,BAD,SOS2,BCL6,PTEN,PTPRC,IKBKG,CAMK2D,PIK3CG,NFKBIB,MAP3K2,ATM,ETS1,MAP3K14,PTPN6,CFL1,CREB3,CD79A,MALT1,PPP3CC,NFKB2,CREB5,SYNJ2,BCL2L1,CDC42,PLCG2,SYK,PIK3CD,MAP2K3,PIK3AP1,VAV1,INPP5K,BCL2A1,MAP2K6,RAP2A,PIK3CA,CAMK4,PTK2B,NFKBIE,PIK3R5,MAP3K5,FCGR2B,MAPK11,NFATC1,PPP3R2,NFKBIA,AKT3,RASSF5,CHUK,MAP2K1,PPP3CA,VAV2,MAP3K6,FCGR2A,GRB2,EGR1,MAP3K1,CALM1 (includ…
Type I Diabetes Mellitus Signaling	1.14E01	4.64E-01		CD247,MAP2K6,SOCS1,SOCS3,JAK1,MAPK1,GZMB,NFKBIE,SOCS2,HLA-B,JAK2,MAP3K5,MAPK11,FAS,IRAK1,TRADD,CD28,IKBKG,PRF1,NFKBIA,HLA-DMA,HLA-DMB,HLA-DRA,BID,CHUK,CASP8,STAT1,TNFRSF1B,NFKBIB,HLA-F,PTPRN,IL1RAP,FASLG,IFNG,MAP3K14,IFNGR2,APAF1,IFNGR1,IL1R1,NFKB2,IRF1,FADD,TRAF6,MAPK14,CD80,HLA-C,FCER1G,CD86,MAP2K3,TNF,HLA-E
Hepatic Fibrosis / Hepatic Stellate Cell Activation	1.05E01	3.76E-01		MYH9,TGFBR1,MYL6,LTB,CXCL9,TGFBR2,VEGFA,IL1R2,CXCL3,TGFB1,KLF12,IL1RAP,TNFSF13B,FASLG,PDGFRB,SMAD2,CXCL8,COL19A1,IL4R,COL4A1,IL6R,BAMBI,IFNGR1,NFKB2,MYL9,CD40,COL6A3,COL23A1,IL10RA,CD14,TNF,IFNAR1,COL3A1,COL8A2,IGFBP4,ICAM1,IL1RL1,PDGFA,FGF2,COL10A1,TNFSF10,COL4A2,CCL5,COL17A1,COL15A1,FAS,COL6A1,EDN1,TIMP1,TNFSF8,IGF1R,TGFB2,ECE1,STAT1,TNFRSF1B,COL18A1,IFNG,VCAM1,COL6A2,FLT1,IFNGR2,SMAD7,IL1R1,IL…
IL-10 Signaling	9.56E00	5.15E-01		MAP2K6,SOCS3,FCGR2C,JAK1,MAPK1,IL1RL1,NFKBIE,FCGR2B,MAPK11,IL1R2,HMOX1,IKBKG,NFKBIA,CHUK,NFKBIB,IL1RAP,CCR1,MAP3K14,IL4R,BLVRA,FCGR2A,TYK2,STAT3,NFKB2,IL1R1,IL18RAP,TRAF6,IL33,MAPK14,IL1RN,IL10RA,CD14,MAP2K3,MAP4K4,TNF
Dendritic Cell Maturation	9.04E00	3.69E-01		FCGR2C,MAPK1,HLA-B,LTB,PLCH2,FCGR1A,CD1D,IKBKG,PIK3CG,PLCL1,NFKBIB,ATM,MAP3K14,CREB3,NFKB2,PLCL2,CREB5,TRAF6,IL33,TLR2,CD40,IL1RN,PLCG2,CD86,PIK3CD,STAT2,IRF8,TNF,IFNAR1,COL3A1,B2M,PIK3CA,ICAM1,NFKBIE,PIK3R5,COL10A1,CD83,JAK2,FCGR2B,MAPK11,PLCD1,NFKBIA,HLA-DMA,CD1A,HLA-DMB,HLA-DRA,AKT3,LY75,CHUK,CD1C,STAT1,TNFRSF1B,COL18A1,FCGR3A/FCGR3B,FCGR1B,FCGR2A,TYROBP,RELB,IL15,CD58,STAT4,TLR4,MAPK14,CD80,H…
Natural Killer Cell Signaling	9.03E00	4.27E-01		KIR2DL1/KIR2DL3,CD247,RAF1,FYN,KIR3DL1,PIK3CA,MAPK1,KLRD1,KLRB1,SOS2,PIK3R5,CD300A,PAK1,LCK,KLRC2,PIK3CG,AKT3,PRKCE,HCST,MAP2K1,FCGR3A/FCGR3B,KLRC1,PRKCA,ATM,VAV2,PTPN6,KLRC4-KLRK1/KLRK1,GRB2,FCGR2A,TYROBP,SH3BP2,LILRB1,SIGLEC7,SYNJ2,NCR1,SYK,PLCG2,LAT,ZAP70,FCER1G,VAV1,PRKCH,PIK3CD,INPP5K,SH2D1B,LCP2,PRKCB
Protein Kinase A Signaling	9.03E00	3.03E-01		RAF1,TGFBR1,DUSP8,MYL6,PLCH2,PTPRC,GNB4,DUSP3,GNA13,PLCL1,NFKBIB,GNG12,PDE2A,PPP1R1B,PTCH1,CREB3,PLCL2,NFKB2,CREB5,GNG10,PDE1C,HIST1H1A,MYL9,AKAP13,PLCG2,CREM,PRKACA,GNB2,HIST1H1D,DUSP4,AKAP12,FLNB,HIST1H1C,PTK2B,PTPN13,DUSP6,PTPN12,DUSP2,PLCD1,DUSP5,PTPN4,PTPRJ,PDE3B,PRKCE,CNGB3,PDE4D,CTNNB1,MYL12B,PPP3CA,MYL12A,MTMR3,GNAQ,HIST1H1B,GNAI3,CALM1 (includes others),HIST1H1E,ADD3,CDC14B,SFN,TCF7L2,PR…
PI3K Signaling in B Lymphocytes	8.96E00	4.06E-01		RAF1,MAPK1,PLCH2,PLEKHA3,PTEN,PTPRC,IKBKG,CAMK2D,PIK3CG,IRS2,NFKBIB,PLCL1,IL4R,C3,CD79A,NFKB2,MALT1,PLCL2,PPP3CC,CBL,CD40,PLCG2,SYK,PIK3CD,VAV1,PIK3AP1,FYN,PIK3CA,CAMK4,NFKBIE,FCGR2B,NFATC1,BLK,PLCD1,PPP3R2,NFKBIA,FOXO3,AKT3,CHUK,MAP2K1,PPP3CA,VAV2,CHP1,CALM1 (includes others),TLR4,DAPP1,BCL10,SH2B2,LYN,PLEKHA2,PLEKHA1,PRKCB
T Cell Receptor Signaling	8.92E00	4.43E-01		CD247,RAF1,FYN,PIK3CA,CAMK4,MAPK1,CD4,SOS2,PIK3R5,CD8A,CTLA4,CD8B,NFATC1,PPP3R2,PTPRC,CD28,IKBKG,LCK,NFKBIA,PIK3CG,CHUK,MAP2K1,PPP3CA,ATM,ITK,VAV2,GRB2,MAP3K1,PPP3CC,MALT1,NFKB2,CALM1 (includes others),SHB,CBL,GRAP2,CARD11,BCL10,RASGRP1,LAT,ZAP70,VAV1,PIK3CD,LCP2
PKCθ Signaling in T Lymphocytes	8.87E00	4.15E-01		CD247,FYN,PIK3CA,MAP3K11,MAPK1,NFKBIE,CD4,SOS2,PIK3R5,MAP3K5,NFATC1,PPP3R2,CD28,IKBKG,LCK,NFKBIA,CAMK2D,HLA-DMA,PIK3CG,HLA-DMB,HLA-DRA,CHUK,NFKBIB,PPP3CA,MAP3K2,ATM,VAV2,MAP3K14,MAP3K6,GRB2,CHP1,MAP3K1,PPP3CC,MALT1,NFKB2,CD80,BCL10,GRAP2,CARD11,PLCG2,LAT,ZAP70,FCER1G,CD86,MAP3K8,VAV1,PIK3CD,MAP3K3,LCP2
G-Protein Coupled Receptor Signaling	8.78E00	3.32E-01		ENPP6,RAF1,HCAR3,HTR2B,MAPK1,PDE3A,SOS2,ADRB3,IKBKG,CAMK2D,FFAR3,PIK3CG,CNR2,RGS10,RGS14,NFKBIB,ATM,PDE2A,HRH2,CREB3,PDE4B,STAT3,NFKB2,CREB5,FPR1,CHRM5,PDE6H,PDE1C,S1PR3,GRM7,ADRA2A,RAP1GAP,DUSP1,PRKACA,PIK3CD,DUSP4,RPS6KA1,PTGER2,FYN,PIK3CA,CAMK4,PTK2B,PTGDR,NFKBIE,DUSP6,PIK3R5,RAPGEF4,CHRM3,OPRL1,LAMTOR3,NFKBIA,PDE3B,CXCR2,AKT3,PRKCE,PDE4D,CHUK,HCAR2,MAP2K1,HTR2A,PRKCA,SRC,RGS2,PDE9A,GRB2,GNAI1…
RANK Signaling in Osteoclasts	8.74E00	4.55E-01		MAP2K6,RAF1,PIK3CA,CAMK4,MAP3K11,MAPK1,PTK2B,NFKBIE,PIK3R5,MAP3K5,MAPK11,NFATC1,PPP3R2,IKBKG,NFKBIA,PIK3CG,AKT3,CHUK,NFKBIB,MAP2K1,BIRC3,PPP3CA,ATM,MAP3K2,SRC,MAP3K14,MAP3K6,MAP3K1,CHP1,PPP3CC,NFKB2,GSN,TRAF6,CALM1 (includes others),MAPK14,CBL,MAP3K8,PIK3CD,MAP3K3,BIRC2
Regulation of IL-2 Expression in Activated and Anergic T Lymphocytes	8.58E00	4.68E-01		CD247,RAF1,FYN,TGFBR1,CAMK4,MAPK1,NFKBIE,SOS2,NFATC1,PPP3R2,TGFBR2,CD28,IKBKG,NFKBIA,TGFB1,TGFB2,CHUK,NFKBIB,MAP2K1,PPP3CA,VAV2,SMAD2,GRB2,MAP3K1,CHP1,TOB1,NFKB2,PPP3CC,MALT1,CALM1 (includes others),CD80,CARD11,BCL10,PLCG2,LAT,ZAP70,VAV1
Role of Osteoblasts, Osteoclasts and Chondrocytes in Rheumatoid Arthritis	8.1E00	3.38E-01		WNT10B,MAPK1,BAD,AXIN1,CSNK1A1,WNT16,ACP5,ITGB3,IL18R1,IL1R2,IKBKG,TGFB1,PIK3CG,WNT4,NFKBIB,IL1RAP,BIRC3,WNT5B,ATM,MAP3K14,SFRP4,SPP1,PPP3CC,GSN,APC,IL33,TRAF6,CBL,IL1RN,PIK3CD,MAP2K3,SFRP1,TNF,MAP2K6,PIK3CA,ADAM17,SFRP2,CAMK4,PTK2B,IL1RL1,NFKBIE,BMP2,PIK3R5,BMPR2,MAP3K5,NFATC1,PPP3R2,TRADD,WNT7A,NFKBIA,DKK3,MMP8,SFRP5,AKT3,CHUK,TNFRSF1B,CTNNB1,ALPL,PPP3CA,SRC,IFNG,CTSK,CHP1,IL1R1,IL18RAP,CALM1 (…
Molecular Mechanisms of Cancer	8.06E00	2.99E-01		RAP2B,RAPGEF1,RAF1,WNT10B,TGFBR1,AXIN1,SOS2,PAK1,BBC3,CCND3,PIK3CG,GNA13,NFKBIB,WNT5B,FASLG,ATM,CASP10,SMAD2,ARHGEF4,RALB,PTCH1,NFKB2,RASGRF2,MAX,PRKACA,MAP2K3,PIK3CD,CFLAR,NOTCH1,MAP2K6,RAP2A,FYN,PIK3CA,CTNNA1,BMPR2,PSENEN,JAK2,MAP3K5,WNT7A,RHOU,BID,PRKCE,ARHGEF3,CTNNB1,CASP8,PMAIP1,GRB2,RHOC,GNAQ,FADD,GNAI3,CDKN2D,WNT3A,RASGRP1,CDKN1A,RBPJ,LRP1,PSEN1,BIRC2,PRKCB,GAB2,JAK1,BAD,MAPK1,WNT16,TGFBR2…
Crosstalk between Dendritic Cells and Natural Killer Cells	7.98E00	4.38E-01		KIR2DL1/KIR2DL3,KIR3DL1,KLRD1,HLA-B,LTB,TNFSF10,TLN1,CD83,FAS,CD28,PRF1,CAMK2D,MICB,HLA-DRA,CD226,TLR7,TNFRSF1B,HLA-F,FASLG,IL2RB,IFNG,KLRC4-KLRK1/KLRK1,IL3RA,TYROBP,CD69,ACTB,IL15,NFKB2,ITGAL,CSF2RB,TLR4,CD80,CD40,HLA-C,ICAM3,CD86,TNF,HLA-E,PVRL2
CTLA4 Signaling in Cytotoxic T Lymphocytes	7.58E00	4.32E-01		B2M,CD247,FYN,AP2A1,PIK3CA,CLTB,HLA-B,PPP2R5B,PIK3R5,JAK2,CD8A,CD8B,CTLA4,CD28,LCK,PIK3CG,PPM1J,AKT3,ATM,PTPN6,AP1M2,GRB2,AP1S2,AP2S1,PPP2R5A,CD80,HLA-C,GRAP2,PPP2R3A,SYK,PPP2R2B,CLTCL1,LAT,ZAP70,FCER1G,CD86,PIK3CD,LCP2
Axonal Guidance Signaling	7.05E00	2.79E-01		DPYSL2,RAF1,KLC1,ADAMTS8,GLI2,WNT10B,MYL6,SOS2,ARPC5,PLCH2,ADAM8,VEGFA,GNB4,EPHB1,PAK1,PIK3CG,BAIAP2,GNA13,PLCL1,WNT5B,GNG12,ATM,ACTR2,CFL1,KALRN,SEMA5A,PTCH1,TUBB2A,PLCL2,GNG10,MYL9,PLCG2,GNB2,PRKACA,PIK3CD,EPHA2,NRP1,FYN,ADAM17,PIK3CA,UNC5A,ARPC1B,EPHA4,PLXNA2,TUBB2B,PLCD1,ACTR3,WNT7A,EFNA5,MMP8,ADAM19,PRKCE,PFN2,RASSF5,ROBO2,MYL12B,PPP3CA,MYL12A,TUBB1,ADAM20,NRP2,GRB2,GNAQ,GNAI3,WIPF1,WNT3A,SE…
Role of Tissue Factor in Cancer	6.96E00	3.91E-01		FYN,PIK3CA,MAPK1,PTK2B,PIK3R5,LIMK2,JAK2,MAPK11,PTEN,ITGB3,BLK,VEGFA,PAK1,LCK,ARRB1,F2RL1,PIK3CG,ITGAV,HCK,AKT3,CXCL1,GNA13,FGR,ITGB5,ATM,PRKCA,SRC,CXCL8,CFL1,EGR1,GNAQ,PLAUR,HBEGF,RPS6KA5,F3,BCL2L1,ARRB2,MAPK14,CSF1,CDC42,LYN,PIK3CD,RPS6KA1
Glucocorticoid Receptor Signaling	6.94E00	3.1E-01		CD247,RAF1,JAK1,TGFBR1,MAPK1,SGK1,HSPA1A/HSPA1B,SOS2,PBX1,SLPI,TAF13,FCGR1A,TSC22D3,IL1R2,TGFBR2,CXCL3,IKBKG,TGFB1,BAG1,PIK3CG,NFKBIB,ATM,SMAD2,CXCL8,MAP3K14,CDKN1C,GTF2F1,PPP3CC,STAT3,NCOA3,TRAF6,BCL2L1,DUSP1,IL1RN,PRKACA,NCOA1,PIK3CD,NR3C2,ESR1,TNF,PIK3CA,ICAM1,NFKBIE,HSPA6,PIK3R5,JAK2,CCL5,CCL3,GTF2A1,MAPK11,NR3C1,NFATC1,HSPA1L,PPP3R2,KAT2B,AR,NFKBIA,NCOA2,ANXA1,FOXO3,TGFB2,AKT3,CHUK,STAT1,MAP…
Clathrin-mediated Endocytosis Signaling	6.76E00	3.35E-01		RAB5C,EPHB2,WASL,ARPC5,CLTB,ITGB3,VEGFA,PIK3CG,SH3KBP1,DNM2,ITGB5,ATM,MYO6,ACTR2,FGF9,USP9X,DNM3,PPP3CC,AP2S1,SH3GL1,ARRB2,CBL,ORM1,CDC42,CLTCL1,PIK3CD,APOE,SH3BP4,PIK3CA,AP2A1,STON2,ARPC1B,PICALM,PDGFA,FGF2,GAK,PIK3R5,ITGB8,ITGB7,PPP3R2,RAB5A,LYZ,ARF6,ACTR3,ARRB1,AAK1,SERPINA1,S100A8,PPP3CA,RAB4B,SRC,UBB,GRB2,ACTB,CHP1,HIP1,APOL1,ITGB2,LDLR,UBC,CLU,ARPC4
T Helper Cell Differentiation	6.44E00	4.37E-01		IL6ST,TGFBR1,IL21R,TBX21,BCL6,IL18R1,TGFBR2,CD28,TGFB1,HLA-DMA,HLA-DRA,HLA-DMB,STAT1,TNFRSF1B,ICOSLG/LOC102723996,IFNG,IL4R,IL6R,IFNGR2,IFNGR1,STAT3,RORC,IL13,STAT4,CD80,CD40,IL10RA,FCER1G,CD86,CXCR5,TNF
IL-12 Signaling and Production in Macrophages	6.22E00	3.56E-01		APOE,PIK3CA,MAPK1,MAF,PIK3R5,SPI1,MAPK11,JMJD6,LYZ,IKBKG,TGFB1,PIK3CG,TGFB2,PRKCE,AKT3,S100A8,SERPINA1,CHUK,NFKBIB,STAT1,MAP2K1,PRKCA,ATM,PPARG,ALOX15,IFNG,IFNGR1,CEBPB,NFKB2,IRF1,TLR2,APOL1,STAT4,TRAF6,TLR4,MAPK14,ORM1,CD40,ZNF668,NCOA1,MAP3K8,PRKCH,PIK3CD,IRF8,RXRA,TNF,CLU,PRKCB
Role of PKR in Interferon Induction and Antiviral Response	6.17E00	5.25E-01		MAP2K6,IFNG,NFKBIE,APAF1,NFKB2,FCGR1A,RNASEL,IRF1,FADD,TRAF6,IKBKG,MAPK14,NFKBIA,BID,MAP2K3,CHUK,EIF2AK2,NFKBIB,CASP8,STAT1,TNF
Germ Cell-Sertoli Cell Junction Signaling	5.7E00	3.31E-01		MAP3K11,TGFBR1,MAPK1,AXIN1,WASL,MLLT4,LIMK2,TGFBR2,PAK1,TGFB1,PIK3CG,ATM,MAP3K2,MAP3K14,CFL1,TUBB2A,RHOJ,GSN,CDC42,MAP2K3,PIK3CD,TNF,PVRL2,MAP2K6,PIK3CA,MYO7A,PVRL3,CTNNA1,PIK3R5,ILK,MAP3K5,IQGAP1,RHOH,TUBB2B,RHOU,TGFB2,CTNNB1,MAP2K1,RAB8B,ACTN1,SRC,TUBB1,PXN,MAP3K6,RHOC,ACTB,MAP3K1,TUBA4A,TUBA1A,MAPK14,FER,MAP3K8,MAP3K3
Granulocyte Adhesion and Diapedesis	5.64E00	3.22E-01		CXCL9,CCL4L1/CCL4L2,MMP24,ITGB3,IL1R2,CXCL10,CXCL3,EZR,CXCL1,IL1RAP,CSF3R,CXCL8,HRH2,PPBP,PF4,CLDN18,FPR1,IL33,CCL4,ITGAM,CDH5,IL1RN,PECAM1,ITGA1,CLDN14,CCL18,TNF,ICAM1,IL1RL1,CCL14,SDC3,CXCL5,CCL5,MMP25,CCL3,CCL3L1,CCL3L3,CXCR2,MMP8,XCL1,TNFRSF1B,VCAM1,C5AR1,CXCR4,CCL23,CKLF,GNAI1,FPR2,IL1R1,ITGAL,IL18RAP,SELPLG,CXCL16,ITGB2,GNAI3,HRH4,MMP9
Communication between Innate and Adaptive Immune Cells	5.6E00	3.85E-01		B2M,CD4,HLA-B,TLR8,CD83,CCL5,CD8A,CCL3,CD8B,CXCL10,CD28,CCL3L3,TLR1,HLA-DRA,TLR7,HLA-F,TNFSF13B,IFNG,CXCL8,IL15,TNFRSF13C,TLR2,IL33,TLR4,CCL4,CD80,CD40,IL1RN,HLA-C,TNFSF13,TLR6,FCER1G,CD86,TNF,HLA-E
Ephrin Receptor Signaling	5.55E00	3.22E-01		RAPGEF1,RAF1,MAPK1,EPHB2,AXIN1,WASL,ARPC5,SOS2,LIMK2,VEGFA,GNB4,EPHB1,PAK1,PIK3CG,GNA13,GNG12,ACTR2,MAP3K14,KALRN,CFL1,CREB3,GNG2,STAT3,GNAZ,CREB5,GNG10,GRIN3A,SDCBP,CDC42,GNB2,DOK1,EPHA2,FYN,ARPC1B,PDGFA,PTPN13,EPHA4,JAK2,GRINA,ACTR3,GNG11,EFNA5,AKT3,MAP2K1,SRC,PXN,GRB2,CXCR4,GNAI1,GNAQ,ROCK1,GNAI3,WIPF1,ADAM10,MAP4K4,ARPC4
Altered T Cell and B Cell Signaling in Rheumatoid Arthritis	5.51E00	3.86E-01		TLR8,LTB,FAS,CD28,TGFB1,HLA-DMA,TLR1,HLA-DRA,HLA-DMB,TLR7,CHUK,FASLG,TNFSF13B,IFNG,MAP3K14,SPP1,RELB,IL15,CD79A,NFKB2,TNFRSF13C,TLR2,IL33,TLR4,CD80,CD40,IL1RN,CSF1,PRTN3,TNFSF13,TLR6,FCER1G,CD86,TNF
Antigen Presentation Pathway	5.45E00	5.14E-01		B2M,IFNG,PSMB9,HLA-B,CIITA,PSMB8,CD74,TAP1,NLRC5,HLA-DMA,HLA-C,HLA-DRA,HLA-DMB,HLA-F,TAP2,HLA-DPB1,TAPBP,HLA-E,HLA-DPA1
IL-17A Signaling in Airway Cells	5.34E00	4.22E-01		PIK3CA,JAK1,MAPK1,NFKBIE,PIK3R5,JAK2,CXCL5,IL17RA,MAPK11,PTEN,CXCL3,IKBKG,NFKBIA,PIK3CG,AKT3,MUC5B,CXCL1,CHUK,NFKBIB,MAP2K1,ATM,TYK2,STAT3,NFKB2,TRAF6,MAPK14,PIK3CD
Breast Cancer Regulation by Stathmin1	5.17E00	3.09E-01		RAF1,CAMK1,CAMK1D,MAPK1,PPP2R5B,SOS2,LIMK2,GNB4,PAK1,CAMK2D,PIK3CG,PPM1J,GNA13,PPP1CA,E2F2,GNG12,ATM,PPP1R14C,ARHGEF4,TUBB2A,GNG2,GNG10,PPP2R3A,CDC42,ARHGEF16,PPP2R2B,GNB2,PRKACA,PIK3CD,PRKCH,UHMK1,PIK3CA,CAMK4,PIK3R5,PPP1CB,TUBB2B,GNG11,RB1CC1,PRKCE,ARHGEF3,MAP2K1,PRKCA,TUBB1,ARHGEF12,GRB2,GNAQ,GNAI1,TUBA4A,PPP2R5A,ROCK1,CALM1 (includes others),GNAI3,PPP1R3D,TUBA1A,CDKN1A,PRKAG2,ADCY7,PRKCB,PRKA…
Polyamine Regulation in Colon Cancer	4.76E00	5.91E-01		PPARG,PSME1,MAX,AZIN1,MXD1,PSME2,SAT1,OAZ1,SAT2,OAZ2,CTNNB1,APC,OAZ3
Role of IL-17A in Arthritis	4.73E00	4.26E-01		MAP2K6,CXCL8,PIK3CA,MAPK1,NFKBIE,PIK3R5,NFKB2,CXCL5,CCL5,IL17RA,MAPK11,CXCL3,MAPK14,NFKBIA,PIK3CG,MAP2K3,CXCL1,PIK3CD,RPS6KA1,NFKBIB,MAPKAPK2,MAP2K1,ATM
Caveolar-mediated Endocytosis Signaling	4.71E00	3.89E-01		B2M,FLNB,FYN,ITGA2B,RAB5C,HLA-B,ITGB8,ITGB7,ITGB3,RAB5A,FLNA,PTPN1,ITGAV,DNM2,ITGB5,PRKCA,MAP3K2,SRC,ACTB,CD48,FLOT1,ITGAL,ITGB2,FLOT2,ITGAM,HLA-C,ITGA1,ITGAX
CCR5 Signaling in Macrophages	4.62E00	3.91E-01		CD247,CAMK4,PTK2B,MAPK1,CD4,CCL5,CCL3,MAPK11,FAS,GNB4,GNG11,PRKCE,FASLG,GNG12,PRKCA,GNG2,GNAI1,GNG10,GNAI3,CALM1 (includes others),MAPK14,CCL4,PLCG2,FCER1G,GNB2,PRKCH,PRKCB
3-phosphoinositide Degradation	4.58E00	3.19E-01		SOCS3,DUSP8,PPP1R12C,PTPN13,PPP1R1A,EPHX2,NUDT3,PPFIBP2,PPP2R5B,NUDT14,ACP5,PPFIA2,PPP4C,PTPN12,DUSP2,PTEN,PTPRC,MTMR6,PTPRJ,PDCD1,PTPN1,PPM1F,PPP1CA,PTPRN,RNGTT,ALPL,PPP3CA,MTMR3,PPFIA1,PTPN6,PPP1R1B,MTMR14,PP2D1,PPP2R5A,SYNJ2,ITPK1,INPP4A,TNS3,INPP4B,TMEM55A,DUSP1,PPP1R16B,PPP2R3A,CILP,INPP5K,SIRPA
CD27 Signaling in Lymphocytes	4.49E00	4.23E-01		MAP2K6,MAP3K14,MAP3K11,MAP3K6,NFKBIE,MAP3K1,APAF1,NFKB2,MAP3K5,BCL2L1,IKBKG,SIVA1,NFKBIA,BID,MAP3K8,MAP2K3,CHUK,CASP8,NFKBIB,MAP3K3,MAP2K1,MAP3K2
Regulation of the Epithelial-Mesenchymal Transition Pathway	4.42E00	2.99E-01		RAF1,JAK1,TGFBR1,WNT10B,MAPK1,AXIN1,SOS2,WNT16,TGFBR2,TGFB1,PIK3CG,WNT4,WNT5B,HMGA2,PDGFRB,ATM,ETS1,SMAD2,TWIST2,FGF9,TYK2,NFKB2,STAT3,APC,PIK3CD,MAP2K3,JAG1,NOTCH1,MAP2K6,LOX,ID2,ADAM17,PIK3CA,SNAI2,FGF2,TWIST1,PIK3R5,PSENEN,HIF1A,JAK2,NOTCH2,WNT7A,TGFB2,AKT3,CTNNB1,MAP2K1,GRB2,EGR1,WNT3A,ZEB2,RBPJ,TCF7L2,WNT11,MMP9,PSEN1
Epithelial Adherens Junction Signaling	4.42E00	3.15E-01		RAPGEF1,TGFBR1,SNAI2,MYH9,ARPC1B,MYL6,MYO7A,TGFBR3,PVRL3,ARPC5,WASL,CTNNA1,BMPR2,MLLT4,IQGAP1,CLIP1,PTEN,TUBB2B,TGFBR2,NOTCH2,ACTR3,BAIAP2,TGFB2,AKT3,CTNNB1,ACVR1C,ACTN1,VAV2,SRC,ACTR2,TUBB1,DLL1,ACTB,TUBB2A,TUBA4A,APC,MYL9,MAGI1,TUBA1A,CDC42,FER,NOTCH1,ACVR2A,ARPC4,TCF7L2,PVRL2
Erythropoietin Signaling	4.4E00	3.88E-01		SOCS1,RAF1,SOCS3,PIK3CA,MAPK1,NFKBIE,SOS2,PIK3R5,JAK2,NFKBIA,PIK3CG,AKT3,PRKCE,NFKBIB,MAP2K1,ATM,PRKCA,SRC,PTPN6,GRB2,NFKB2,CBL,PLCG2,PRKCH,PIK3CD,PRKCB
Huntington's Disease Signaling	4.26E00	2.83E-01		MAPK1,VTI1A,SGK1,HSPA1A/HSPA1B,SOS2,CLTB,NAPG,CDK5R1,GNB4,CTSD,PIK3CG,VAMP3,NAPA,GNG12,DNM2,ATM,CASP10,HDAC4,GNG2,CREB3,PSME2,DNM3,CREB5,STX1A,RPH3A,GNG10,BCL2L1,DNAJC5,CLTCL1,GNB2,PIK3CD,PRKCH,CAPN2,CAPN7,SNCA,CASP5,CAPN3,PIK3CA,PACSIN1,HSPA6,PIK3R5,CASP4,VTI1B,HSPA1L,GNG11,IGF1R,CASP1,PRKCE,AKT3,DNAJB1,CASP8,CAPN10,PRKCA,HDAC9,UBB,YKT6,GRB2,GLS,APAF1,GNAQ,RCOR1,HIP1,PSME1,UBC,PRKCB
Superpathway of Inositol Phosphate Compounds	4.16E00	2.92E-01		SOCS3,DUSP8,EPHX2,PPP2R5B,PPFIBP2,NUDT14,ACP5,PPP4C,PPFIA2,PTEN,PTPRC,IPMK,ITPKB,PDCD1,PIK3CG,PPP1CA,RNGTT,ATM,PTPN6,PPP1R1B,SYNJ2,ITPK1,TMEM55A,PPP2R3A,DUSP1,PLCG2,CDIPT,ITPKC,PIK3CD,INPP5K,PIP4K2A,SIRPA,PIK3CA,PPP1R12C,PTPN13,PPP1R1A,NUDT3,PIK3R5,INPP5A,PTPN12,DUSP2,PLCD1,MTMR6,PTPRJ,PTPN1,PPM1F,PI4K2B,ALPL,PTPRN,PPP3CA,PPFIA1,PP2D1,PPP2R5A,TNS3,PPP1R16B,CILP
STAT3 Pathway	4.12E00	3.7E-01		SOCS1,RAF1,SOCS3,MAP3K11,TGFBR1,MAPK1,TGFBR3,SOCS2,BMPR2,JAK2,MAPK11,TGFBR2,PIM1,CISH,IGF1R,MAP2K1,PDGFRB,SRC,PTPN6,FLT1,TYK2,STAT3,IGF2R,NDUFA13,MAPK14,CDKN1A,KDR
Virus Entry via Endocytic Pathways	4.06E00	3.48E-01		B2M,FLNB,FYN,AP2A1,PIK3CA,CLTB,HLA-B,PIK3R5,ITGB8,ITGB7,ITGB3,FLNA,PIK3CG,PRKCE,DNM2,ITGB5,PRKCA,ATM,SRC,ACTB,ITGAL,AP2S1,ITGB2,HLA-C,CDC42,PLCG2,CLTCL1,ITGA1,PRKCH,PIK3CD,PRKCB
IL-15 Signaling	4.05E00	3.79E-01		RAF1,PIK3CA,JAK1,MAPK1,PIK3R5,JAK2,MAPK11,LCK,PIK3CG,AKT3,MAP2K1,FASLG,ATM,IL2RB,CXCL8,VCAM1,IL15,TYK2,STAT3,NFKB2,BCL2L1,MAPK14,SYK,PIK3CD,TNF
3-phosphoinositide Biosynthesis	4.04E00	3.03E-01		SOCS3,PIK3CA,DUSP8,PPP1R12C,PTPN13,PPP1R1A,EPHX2,NUDT3,PPFIBP2,PPP2R5B,PIK3R5,NUDT14,ACP5,PPP4C,PPFIA2,PTPN12,DUSP2,PTEN,PTPRC,MTMR6,PTPRJ,PDCD1,PIK3CG,PTPN1,PPM1F,PI4K2B,PPP1CA,PTPRN,RNGTT,ALPL,PPP3CA,ATM,PPFIA1,PTPN6,PPP1R1B,PP2D1,PPP2R5A,ITPK1,TNS3,DUSP1,PPP1R16B,PPP2R3A,CDIPT,CILP,PIK3CD,PIP4K2A,SIRPA
Graft-versus-Host Disease Signaling	4.02E00	4.17E-01		KIR2DL1/KIR2DL3,IFNG,GZMB,HLA-B,FAS,IL33,CD28,PRF1,CD80,HLA-DMA,HLA-C,IL1RN,HLA-DRA,HLA-DMB,FCER1G,CD86,HLA-F,TNF,HLA-E,FASLG
Role of JAK family kinases in IL-6-type Cytokine Signaling	3.97E00	5.2E-01		IL6ST,SOCS3,SOCS1,MAPK14,JAK1,MAPK1,TYK2,IL6R,OSM,JAK2,STAT3,STAT1,MAPK11
D-myo-inositol (1,4,5,6)-Tetrakisphosphate Biosynthesis	3.92E00	3.15E-01		SOCS3,PPP1R12C,DUSP8,PPP1R1A,PTPN13,EPHX2,NUDT3,PPFIBP2,PPP2R5B,NUDT14,ACP5,PPP4C,PPFIA2,PTPN12,DUSP2,PTEN,MTMR6,PTPRC,IPMK,PTPRJ,PDCD1,PTPN1,PPM1F,PPP1CA,PTPRN,RNGTT,ALPL,PPP3CA,PPFIA1,PTPN6,PPP1R1B,PP2D1,PPP2R5A,ITPK1,TNS3,DUSP1,PPP1R16B,PPP2R3A,CILP,SIRPA
D-myo-inositol (3,4,5,6)-tetrakisphosphate Biosynthesis	3.92E00	3.15E-01		SOCS3,PPP1R12C,DUSP8,PPP1R1A,PTPN13,EPHX2,NUDT3,PPFIBP2,PPP2R5B,NUDT14,ACP5,PPP4C,PPFIA2,PTPN12,DUSP2,PTEN,MTMR6,PTPRC,IPMK,PTPRJ,PDCD1,PTPN1,PPM1F,PPP1CA,PTPRN,RNGTT,ALPL,PPP3CA,PPFIA1,PTPN6,PPP1R1B,PP2D1,PPP2R5A,ITPK1,TNS3,DUSP1,PPP1R16B,PPP2R3A,CILP,SIRPA
Atherosclerosis Signaling	3.91E00	3.17E-01		CCR3,APOE,ICAM1,MSR1,PDGFA,COL10A1,TNFRSF12A,LYZ,PLA2G2F,TGFB1,SERPINA1,S100A8,COL18A1,PLA2G16,PNPLA8,IFNG,CXCL8,ALOX15,VCAM1,CXCR4,PLA2G4C,NFKB2,F3,TNFRSF14,SELPLG,APOL1,IL33,ITGB2,ORM1,CD40,CSF1,IL1RN,RARRES3,ALOX5,TNF,MMP9,TNFSF14,CLU,COL3A1
IL-17A Signaling in Fibroblasts	3.9E00	4.57E-01		MAPK1,NFKBIE,LCN2,CEBPD,CXCL5,CEBPB,NFKB2,IL17RA,MAPK11,TRAF6,NFKBID,IKBKG,MAPK14,NFKBIA,CHUK,NFKBIB
G Beta Gamma Signaling	3.76E00	3.41E-01		RAF1,MAPK1,SOS2,GNB4,PAK1,GNG11,PIK3CG,PRKCE,AKT3,GNA13,GNG12,DNM2,PRKCA,SRC,GRB2,GNG2,GNAQ,GNAI1,HBEGF,GNAZ,GNG10,GNAI3,CDC42,PLCG2,PRKACA,GNB2,PRKAG2,PRKCH,PRKCB,PRKAR1A
Gap Junction Signaling	3.72E00	2.97E-01		RAF1,PIK3CA,HTR2B,MAPK1,SOS2,PIK3R5,CSNK1A1,PLCH2,TUBB2B,PLCD1,PPP3R2,SP3,PIK3CG,PRKCE,AKT3,CTNNB1,PLCL1,MAP2K1,PPP3CA,HTR2A,PRKCA,ATM,MAP3K2,SRC,TUBB1,CSNK1G2,GRB2,CSNK1G3,ACTB,TUBB2A,GNAI1,TUBA4A,GNAQ,PPP3CC,PLCL2,GNAI3,TUBA1A,LPAR1,PLCG2,PRKACA,PRKAG2,PRKCH,PIK3CD,ADCY7,PRKAR1A,PRKCB
14-3-3-mediated Signaling	3.71E00	3.16E-01		RAF1,PIK3CA,BAD,MAPK1,PIK3R5,MAP3K5,PLCH2,TUBB2B,PLCD1,SRPK2,PIK3CG,AKT3,PRKCE,GFAP,PLCL1,MAP2K1,PRKCA,ATM,TUBB1,SRC,YAP1,GRB2,STK11,TUBB2A,TUBA4A,PLCL2,TUBA1A,CBL,FOXO1,PLCG2,PRKCH,PIK3CD,RPS6KA1,SFN,SNCA,TNF,PRKCB
D-myo-inositol-5-phosphate Metabolism	3.66E00	3.01E-01		SOCS3,DUSP8,PPP1R12C,PPP1R1A,PTPN13,EPHX2,NUDT3,PPFIBP2,PPP2R5B,NUDT14,ACP5,PPP4C,PPFIA2,PTPN12,DUSP2,PTEN,PTPRC,MTMR6,PLCD1,PTPRJ,PDCD1,PTPN1,PPM1F,PPP1CA,PTPRN,RNGTT,ALPL,PPP3CA,PPFIA1,PTPN6,PPP1R1B,PP2D1,PPP2R5A,ITPK1,TNS3,TMEM55A,DUSP1,PPP1R16B,PPP2R3A,PLCG2,CILP,PIP4K2A,SIRPA
Role of JAK1 and JAK3 in γc Cytokine Signaling	3.5E00	3.65E-01		SOCS1,SOCS3,IL4R,PIK3CA,JAK1,PTK2B,MAPK1,FES,GRB2,IL21R,IL15,PIK3R5,STAT3,JAK2,IL7R,SYK,PIK3CG,SH2B2,IRS2,PIK3CD,STAT1,ATM,IL2RB
RAR Activation	3.49E00	2.84E-01		MAPK1,RDH10,CYP26A1,RARG,PTEN,VEGFA,TNIP1,TGFB1,PIK3CG,RARA,RDH16,SMAD2,NFKB2,CSF2RB,DHRS9,DUSP1,PRKACA,NCOA1,PRKCH,PIK3CD,CRABP2,RXRA,PIK3CA,BMP2,MAP3K5,JAK2,MAPK11,KAT2B,PNRC1,TGFB2,AKT3,PRKCE,MAPKAPK2,MAP2K1,PRKCA,SRC,SRA1,CCNH,IL3RA,RELB,MAP3K1,SMAD7,RBP7,MAPK14,PRKAG2,NRIP1,ADCY7,SCAND1,PRKCB,PRKAR1A
Actin Cytoskeleton Signaling	3.44E00	2.72E-01		RAF1,MYH9,MAPK1,MYL6,WASL,ARPC5,SOS2,TLN1,LIMK2,DIAPH2,PAK1,EZR,PIK3CG,BAIAP2,GNA13,TMSB10/TMSB4X,SSH2,TMSB4Y,ARHGAP24,GNG12,ATM,ACTR2,TIAM1,ARHGEF4,CFL1,FGF9,GSN,TTN,APC,MYL9,CDC42,CD14,PIK3CD,VAV1,PIP4K2A,PIK3CA,FGD3,ARPC1B,PDGFA,FGF2,PIK3R5,PPP1CB,IQGAP1,IQGAP2,ACTR3,FLNA,PFN2,MAP2K1,ACTN1,MYL12B,MYL12A,VAV2,PXN,ARHGEF12,GRB2,ACTB,ROCK1,NCKAP1L,ARPC4
Pyridoxal 5'-phosphate Salvage Pathway	3.39E00	3.59E-01		PDXK,MAP2K6,DMPK,MAPK1,MAP3K6,SGK1,CSNK1A1,GRK5,LIMK2,IRAK1,PAK1,PRKX,PIM1,GRK6,PRKCE,MAP3K8,MAP2K3,PRKCH,EIF2AK2,HIPK1,MAP2K1,ACVR2A,DYRK1A
IL-17 Signaling	3.37E00	3.47E-01		MAP2K6,PIK3CA,JAK1,MAPK1,PIK3R5,JAK2,CXCL5,IL17RA,MAPK11,CXCL10,TIMP1,PIK3CG,AKT3,CXCL1,MUC5B,MAPKAPK2,MAP2K1,ATM,MAP3K14,CXCL8,CEBPB,TRAF6,MAPK14,PIK3CD,MAP2K3
Role of JAK2 in Hormone-like Cytokine Signaling	3.31E00	4.29E-01		SOCS1,SOCS3,PTPN6,JAK1,SOCS2,TYK2,STAT3,JAK2,SH2B3,SH2B2,PTPN1,IRS2,PRLR,STAT1,SIRPA
Nur77 Signaling in T Lymphocytes	3.31E00	3.68E-01		CD247,HDAC9,CAMK4,CHP1,APAF1,PPP3CC,NFATC1,PPP3R2,CD28,CALM1 (includes others),CD80,HLA-DMA,HLA-DRA,HLA-DMB,NR4A1,FCER1G,CD86,RXRA,MAP3K3,PPP3CA,MAP3K2
Amyotrophic Lateral Sclerosis Signaling	3.21E00	3.16E-01		PIK3CA,RAB5C,NEFL,PIK3R5,GRINA,VEGFA,PAK1,RAB5A,CACNA1E,PIK3CG,CASP1,AKT3,BID,BIRC3,RNF19A,CAPN10,PPP3CA,ATM,CACNA1D,GRIK3,APAF1,GRIN3A,BCL2L1,GRIK4,SLC1A2,GLUL,CAPN2,PIK3CD,CAPN7,BIRC2,CAPN3
Reelin Signaling in Neurons	3.07E00	3.29E-01		APOE,FYN,PIK3CA,MAP3K11,PIK3R5,CDK5R1,ITGB3,BLK,LCK,CNR2,PIK3CG,HCK,ARHGEF3,FGR,ATM,SRC,ARHGEF4,ARHGEF12,ITGAL,APP,APBB1,ITGB2,ARHGEF16,LYN,ITGA1,PIK3CD
Type II Diabetes Mellitus Signaling	3.05E00	2.99E-01		SOCS3,SOCS1,PIK3CA,MAPK1,NFKBIE,SOCS2,PIK3R5,MAP3K5,ADIPOR1,TRADD,IKBKG,NFKBIA,PIK3CG,AKT3,PRKCE,IRS2,CHUK,NFKBIB,TNFRSF1B,SMPD3,PRKCA,ATM,PPARG,MAP3K14,MAP3K1,CEBPB,NFKB2,SH2B2,PRKAG2,PRKCH,PIK3CD,SLC27A3,TNF,ACSL1,PRKCB
Relaxin Signaling	3E00	2.89E-01		ENPP6,PIK3CA,MAPK1,PDE3A,NFKBIE,PIK3R5,VEGFA,GNB4,GNG11,NFKBIA,PDE3B,PIK3CG,AKT3,PDE4D,GNA13,NFKBIB,MAP2K1,GNG12,ATM,PDE2A,PDE9A,GNG2,GNAQ,GNAI1,PDE4B,GNAZ,NFKB2,PDE6H,GNG10,PDE1C,GNAI3,GNB2,PRKACA,PRKAG2,PDE5A,PIK3CD,ADCY7,MMP9,PRKAR1A
Endometrial Cancer Signaling	3E00	3.65E-01		RAF1,PIK3CA,MAPK1,BAD,GRB2,AXIN1,SOS2,ILK,PIK3R5,CTNNA1,PTEN,PIK3CG,FOXO3,AKT3,PIK3CD,ERBB2,CTNNB1,MAP2K1,ATM
Xenobiotic Metabolism Signaling	2.83E00	2.51E-01		RAF1,FTL,MAP3K11,CAMK1,MAPK1,CAMK1D,PPP2R5B,MAF,CHST15,CHST2,MAOB,CAMK2D,CYP3A5,PIK3CG,PPM1J,SULT1A3/SULT1A4,HS3ST1,AHR,MAP3K2,ATM,MAP3K14,HDAC4,UGT2B17,NFKB2,HS3ST3B1,SMOX,PPP2R3A,PPP2R2B,NCOA1,PIK3CD,PRKCH,MAP2K3,ALDH16A1,CHST13,RXRA,TNF,HS3ST5,MAP2K6,PIK3CA,CAMK4,CHST7,NQO2,PIK3R5,MAP3K5,MAPK11,HS3ST3A1,HMOX1,CHST3,PRKCE,MAP2K1,PRKCA,FMO3,SRA1,MAP3K6,MGMT,GSTA4,MAP3K1,CYP1B1,PPP2R5A,IL4I1,MAPK…
MSP-RON Signaling Pathway	2.8E00	3.7E-01		F12,IFNG,PIK3CA,IL3RA,ACTB,PIK3R5,JAK2,TLR2,CSF2RB,ITGB2,TLR4,ITGAM,CSF1,PIK3CG,PIK3CD,TNF,ATM
Pathogenesis of Multiple Sclerosis	2.79E00	6.67E-01		CXCL10,CCR1,CCL4,CCL5,CCL3,CXCL9
FLT3 Signaling in Hematopoietic Progenitor Cells	2.78E00	3.24E-01		RAF1,GAB2,PIK3CA,MAPK1,BAD,GRB2,CREB3,SOS2,PIK3R5,RPS6KA5,STAT3,CREB5,MAPK11,STAT4,MAPK14,CBL,PIK3CG,AKT3,STAT2,PIK3CD,RPS6KA1,STAT1,MAP2K1,ATM
Leptin Signaling in Obesity	2.78E00	3.24E-01		SOCS3,PIK3CA,MAPK1,GRB2,PDE3A,PIK3R5,JAK2,PLCL2,STAT3,PLCH2,PLCD1,FOXO1,PDE3B,PIK3CG,PLCG2,PRKACA,PRKAG2,AKT3,PIK3CD,PLCL1,MAP2K1,ADCY7,ATM,PRKAR1A
Unfolded protein response	2.77E00	3.52E-01		PPARG,DDIT3,ERN1,INSIG1,HSPA1A/HSPA1B,CEBPD,HSPA6,DNAJC3,OS9,MAP3K5,CEBPB,DNAJB9,HSPA1L,CEBPE,SEL1L,EDEM1,PPP1R15A,DNAJA2,AMFR
Agranulocyte Adhesion and Diapedesis	2.73E00	2.65E-01		MYH9,MYL6,CXCR1,CXCL9,CCL4L1/CCL4L2,MMP24,CXCL10,CXCL3,EZR,CXCL1,CXCL8,PPBP,PF4,CLDN18,MYL9,IL33,CCL4,CDH5,IL1RN,PECAM1,CLDN14,ITGA1,CCL18,TNF,AOC3,ICAM1,CCL14,CXCL5,CCL5,CCL3,MMP25,ITGB7,CCL3L1,CXCR2,CCL3L3,MMP8,XCL1,VCAM1,C5AR1,CXCR4,CCL23,ACTB,GNAI1,CKLF,IL1R1,SELPLG,CXCL16,GNAI3,ITGB2,MMP9
Hepatic Cholestasis	2.71E00	2.72E-01		LIF,IL1RL1,NFKBIE,HSD3B7,IRAK1,IL1R2,IKBKG,NFKBIA,TGFB1,RARA,TGFB2,OSM,PRKCE,CHUK,TNFRSF1B,NFKBIB,IL1RAP,PRKCA,IFNG,CXCL8,MAP3K14,IRAK3,IL1R1,NFKB2,IL13,IL18RAP,TRAF6,IL33,TLR4,LY96,SLCO3A1,IL1RN,PRKACA,PRKAG2,CD14,PRKCH,RXRA,ABCC3,ADCY7,TNF,ESR1,PRKCB,PRKAR1A,IRAK2
HER-2 Signaling in Breast Cancer	2.61E00	3.16E-01		PIK3CA,BAD,GRB2,SOS2,PIK3R5,ITGB8,MAP3K5,ITGB7,ITGB3,AREG,ITGB2,FOXO1,CDC42,PIK3CG,CDKN1A,AKT3,PRKCE,PRKCH,PIK3CD,ERBB2,ITGB5,ATM,PRKCA,PRKCB
Synaptic Long Term Potentiation	2.61E00	2.86E-01		RAF1,CAMK4,MAPK1,PPP1R1A,PPP1CB,PLCH2,GRINA,PPP3R2,PLCD1,CAMK2D,PRKCE,PLCL1,PPP1CA,MAP2K1,PPP3CA,PRKCA,PPP1R14C,CHP1,CREB3,GNAQ,PPP3CC,PLCL2,CREB5,GRIN3A,GRM7,CALM1 (includes others),PPP1R3D,PLCG2,PRKACA,PRKAG2,PRKCH,RPS6KA1,PRKCB,PRKAR1A
Corticotropin Releasing Hormone Signaling	2.56E00	2.88E-01		RAF1,GLI2,CAMK4,MAPK1,ARPC5,MAPK11,VEGFA,GLI3,UCN,PRKCE,KRT1,MAP2K1,FASLG,PRKCA,MEF2BNB-MEF2B,CREB3,PTCH1,GNAQ,GNAI1,CREB5,CALM1 (includes others),GNAI3,MAPK14,PLCG2,NR4A1,PRKACA,PRKAG2,PRKCH,ADCY7,GLI1,PRKCB,PRKAR1A
Human Embryonic Stem Cell Pluripotency	2.51E00	2.76E-01		PIK3CA,TGFBR1,WNT10B,FGF2,AXIN1,PDGFA,BMP2,PIK3R5,BMPR2,WNT16,NOG,TGFBR2,WNT7A,TGFB1,PIK3CG,UTF1,TGFB2,SPHK1,AKT3,WNT4,CTNNB1,WNT5B,ATM,PDGFRB,SMAD2,S1PR5,SMAD7,APC,INHBA,S1PR4,S1PR3,WNT3A,FOXO1,S1PR1,PIK3CD,WNT11,TCF7L2
Insulin Receptor Signaling	2.51E00	2.76E-01		SOCS3,RAF1,FOXO4,RAPGEF1,FYN,PIK3CA,JAK1,BAD,MAPK1,SGK1,SOS2,PIK3R5,PPP1CB,JAK2,PTEN,PDE3B,PIK3CG,PTPN1,FOXO3,AKT3,IRS2,PPP1CA,SCNN1B,MAP2K1,ATM,PPP1R14C,GRB2,SYNJ2,PPP1R3D,CBL,FOXO1,SH2B2,PRKACA,PRKAG2,PIK3CD,INPP5K,PRKAR1A
ErbB Signaling	2.48E00	3.02E-01		MAP2K6,RAF1,PIK3CA,MAPK1,SOS2,PIK3R5,MAPK11,PAK1,PIK3CG,PRKCE,ERBB2,MAP2K1,ATM,PRKCA,GRB2,HBEGF,AREG,MAPK14,FOXO1,CDC42,PLCG2,TGFA,PRKCH,PIK3CD,MAP2K3,PRKCB
Dermatan Sulfate Biosynthesis	2.47E00	3.33E-01		CHSY3,CHST7,XYLT1,CHSY1,DSEL,CSGALNACT1,CHST15,HS3ST3A1,DSE,CHST2,HS3ST3B1,CSGALNACT2,SULT1A3/SULT1A4,CHST3,B3GAT1,HS3ST1,CHST13,SULT1B1,HS3ST5
Prostate Cancer Signaling	2.46E00	3.05E-01		RAF1,PIK3CA,BAD,MAPK1,GRB2,SRD5A1,NFKBIE,CREB3,SOS2,PIK3R5,NFKB2,CREB5,PTEN,AR,NFKBIA,FOXO1,PIK3CG,CDKN1A,AKT3,PIK3CD,CHUK,CTNNB1,NFKBIB,MAP2K1,ATM
Semaphorin Signaling in Neurons	2.46E00	3.4E-01		DPYSL2,FYN,ARHGEF12,CFL1,MAPK1,FES,RHOC,DPYSL3,DPYSL4,RHOJ,LIMK2,RHOH,ROCK1,PAK1,SEMA4D,RHOU,NRP1,SEMA7A
Role of IL-17A in Psoriasis	2.45E00	5.38E-01		CXCL8,CXCL3,S100A9,S100A8,CXCL1,CXCL5,IL17RA
FAK Signaling	2.41E00	2.99E-01		RAF1,FYN,PIK3CA,ARHGAP26,MAPK1,SOS2,PIK3R5,TLN1,PTEN,PAK1,PIK3CG,AKT3,MAP2K1,CAPN10,ATM,SRC,PXN,GRB2,ASAP1,ACTB,PLCG2,PIK3CD,CAPN2,CAPN7,TNS1,CAPN3
IL-15 Production	2.36E00	4.07E-01		JAK1,TWF1,MAP3K11,PTK2B,IL15,TYK2,PTK6,JAK2,NFKB2,STAT1,IRF1
Small Cell Lung Cancer Signaling	2.33E00	3.1E-01		PIK3CA,NFKBIE,APAF1,PIK3R5,NFKB2,CDKN2B,PTEN,TRAF6,BCL2L1,IKBKG,NFKBIA,MAX,PIK3CG,AKT3,BID,PIK3CD,CHUK,RXRA,NFKBIB,ATM,BIRC2,TRAF1
GPCR-Mediated Nutrient Sensing in Enteroendocrine Cells	2.31E00	2.98E-01		RAPGEF4,PLCH2,FFAR2,PLCD1,FFAR3,GNG11,TAS1R3,PRKCE,PLCL1,GNG12,PRKCA,GNG2,GNAI1,GNAQ,PLCL2,GNG10,GNAI3,PLCG2,GPBAR1,PRKACA,PRKAG2,PRKCH,ADCY7,PRKCB,PRKAR1A
Docosahexaenoic Acid (DHA) Signaling	2.27E00	3.59E-01		ALOX15,PIK3CA,BAD,APAF1,PIK3R5,APP,BCL2L1,FOXO1,PIK3CG,AKT3,BID,PIK3CD,BCL2A1,ATM
IL-4 Signaling	2.27E00	3.03E-01		SOCS1,PTPN6,IL4R,PIK3CA,JAK1,IRF4,GRB2,TYK2,SOS2,PIK3R5,JAK2,NR3C1,NFATC1,SYNJ2,HLA-DMA,PIK3CG,HLA-DRA,HLA-DMB,AKT3,NR3C2,PIK3CD,INPP5K,ATM
Airway Pathology in Chronic Obstructive Pulmonary Disease	2.21E00	6.25E-01		CXCL8,CXCL3,MMP8,TNF,MMP9
Salvage Pathways of Pyrimidine Deoxyribonucleotides	2.21E00	6.25E-01		TYMP,TK2,CDA,APOBEC3G,APOBEC3A
Tight Junction Signaling	2.21E00	2.57E-01		F2RL2,TGFBR1,MYH9,VTI1A,MYL6,PVRL3,PPP2R5B,CTNNA1,MPP5,NAPG,MLLT4,VTI1B,PTEN,TGFBR2,TGFB1,PPM1J,TGFB2,VAMP3,AKT3,CTNNB1,TNFRSF1B,NAPA,VASP,TIAM1,YKT6,ACTB,CLDN18,CASK,NFKB2,PPP2R5A,MYL9,EPB41,PPP2R3A,CDC42,PPP2R2B,PRKACA,PRKAG2,CLDN14,SPTAN1,INADL,TNF,PRKAR1A,PVRL2
CCR3 Signaling in Eosinophils	2.18E00	2.74E-01		RAF1,CCR3,PIK3CA,CAMK4,MAPK1,PIK3R5,PPP1CB,LIMK2,MAPK11,GNB4,PAK1,GNG11,PLA2G2F,PIK3CG,PRKCE,MAP2K1,GNG12,ATM,PRKCA,CFL1,PLA2G4C,GNG2,GNAI1,GNG10,ROCK1,GNAI3,CALM1 (includes others),MAPK14,GNB2,PRKCH,PIK3CD,PRKCB
Ephrin A Signaling	2.16E00	3.33E-01		VAV2,FYN,PIK3CA,CFL1,PIK3R5,EPHA4,ROCK1,PAK1,CDC42,EFNA5,PIK3CG,ADAM10,VAV1,PIK3CD,EPHA2,ATM
Role of IL-17F in Allergic Inflammatory Airway Diseases	2.16E00	3.41E-01		CXCL8,RAF1,MAPK1,CREB3,RPS6KA5,CXCL5,NFKB2,CREB5,IL17RA,CXCL10,TRAF6,CCL4,CXCL1,RPS6KA1,MAP2K1
Salvage Pathways of Pyrimidine Ribonucleotides	2.15E00	2.84E-01		MAP2K6,DMPK,MAP3K6,CMPK2,MAPK1,SGK1,UPP1,CSNK1A1,GRK5,LIMK2,CDA,APOBEC3G,APOBEC3A,IRAK1,PRKX,PAK1,PIM1,GRK6,PRKCE,MAP2K3,MAP3K8,PRKCH,EIF2AK2,HIPK1,MAP2K1,ACVR2A,DYRK1A
Autoimmune Thyroid Disease Signaling	2.06E00	3.27E-01		GZMB,HLA-B,FAS,CD28,PRF1,CD80,CD40,HLA-DMA,HLA-C,HLA-DMB,HLA-DRA,FCER1G,CD86,HLA-F,FASLG,HLA-E
Chronic Myeloid Leukemia Signaling	2E00	2.8E-01		HDAC9,GAB2,RAF1,RBL2,PIK3CA,HDAC4,TGFBR1,BAD,MAPK1,GRB2,SOS2,PIK3R5,NFKB2,TGFBR2,BCL2L1,IKBKG,TGFB1,PIK3CG,CDKN1A,TGFB2,AKT3,PIK3CD,CHUK,MAP2K1,E2F2,ATM
Chondroitin Sulfate Biosynthesis	1.99E00	3.15E-01		CHSY3,CHST7,XYLT1,CHSY1,CSGALNACT1,CHST15,HS3ST3A1,CHST2,HS3ST3B1,CSGALNACT2,SULT1A3/SULT1A4,CHST3,B3GAT1,HS3ST1,CHST13,SULT1B1,HS3ST5
Chondroitin Sulfate Biosynthesis (Late Stages)	1.96E00	3.26E-01		CHSY3,CHST7,CHSY1,CSGALNACT1,CHST15,HS3ST3A1,CHST2,HS3ST3B1,CSGALNACT2,SULT1A3/SULT1A4,CHST3,HS3ST1,CHST13,SULT1B1,HS3ST5
Chondroitin and Dermatan Biosynthesis	1.96E00	6.67E-01		CSGALNACT2,CHSY3,CHSY1,CSGALNACT1
Sertoli Cell-Sertoli Cell Junction Signaling	1.92E00	2.47E-01		RAF1,MAP3K11,MAPK1,AXIN1,MYO7A,TGFBR3,PVRL3,CTNNA1,ILK,MLLT4,MAP3K5,MAPK11,PTEN,TUBB2B,MPP6,AKT3,CTNNB1,MAP2K1,ACTN1,RAB8B,MAP3K2,TUBB1,MAP3K14,SRC,MAP3K6,ACTB,MAP3K1,CLDN18,TUBB2A,TUBA4A,EPB41,MAPK14,TUBA1A,CDC42,PRKACA,PRKAG2,MAP3K8,MAP2K3,CLDN14,SPTAN1,MAP3K3,TNF,PRKAR1A,PVRL2
Role of MAPK Signaling in the Pathogenesis of Influenza	1.9E00	2.94E-01		PLA2G16,MAP2K6,PNPLA8,IFNG,RAF1,MAPK1,PLA2G4C,CCL5,MAP3K5,MAPK11,RABGEF1,CXCL10,MAPK14,PLA2G2F,AKT3,RARRES3,MAP2K3,TNF,MAP2K1,PRKCA
Differential Regulation of Cytokine Production in Intestinal Epithelial Cells by IL-17A and IL-17F	1.88E00	3.91E-01		IFNG,CCL4,LCN2,DEFB1,CXCL1,CCL5,CCL3,IL13,TNF
Hypoxia Signaling in the Cardiovascular System	1.8E00	2.92E-01		NFKBIE,CREB3,BIRC6,HIF1A,CREB5,UBE2L6,UBE2D1,UBE2F,PTEN,VEGFA,NFKBIA,UBE2H,EDN1,UBE2B,CDC34,NFKBIB,UBE2D3,ATM,UBE2J2
Granzyme A Signaling	1.78E00	4E-01		GZMA,HIST1H1A,HIST1H1B,HIST1H1C,PRF1,HIST1H1E,HIST1H1T,HIST1H1D
Neuroprotective Role of THOP1 in Alzheimer's Disease	1.75E00	3.25E-01		MME,IFNG,HLA-B,APP,NFYA,HLA-C,PRKACA,PRKAG2,ECE1,HLA-F,MMP9,HLA-E,PRKAR1A
Role of PI3K/AKT Signaling in the Pathogenesis of Influenza	1.73E00	2.88E-01		IFNG,PIK3CA,MAPK1,NFKBIE,GNAI1,PIK3R5,CCL5,NFKB2,GNAI3,NFKBIA,PIK3CG,AKT3,PIK3CD,NFKBIB,IFNK,MAP2K1,PLAC8,IFNAR1,ATM
Uracil Degradation II (Reductive)	1.71E00	7.5E-01		DPYSL2,DPYD,UPB1
Spermine and Spermidine Degradation I	1.71E00	7.5E-01		SMOX,SAT1,SAT2
Phenylethylamine Degradation I	1.71E00	7.5E-01		AOC3,ALDH2,AOC2
Thymine Degradation	1.71E00	7.5E-01		DPYSL2,DPYD,UPB1
Melatonin Degradation II	1.71E00	7.5E-01		MAOB,SMOX,IL4I1
N-acetylglucosamine Degradation II	1.71E00	7.5E-01		GNPDA1,NAGK,AMDHD2
Myc Mediated Apoptosis Signaling	1.67E00	2.93E-01		PIK3CA,BAD,GRB2,SOS2,APAF1,PIK3R5,FAS,FADD,PIK3CG,IGF1R,BID,AKT3,PIK3CD,SFN,CASP8,FASLG,ATM
IL-17A Signaling in Gastric Cells	1.63E00	3.6E-01		CXCL10,CXCL8,MAPK14,MAPK1,CXCL1,CCL5,IL17RA,MAPK11,TNF
Systemic Lupus Erythematosus Signaling	1.61E00	2.32E-01		CD247,FCGR2C,MAPK1,ZMAT5,SOS2,TXNL4A,HLA-B,SART1,FCGR1A,PTPRC,CD28,LCK,PIK3CG,HLA-F,TNFSF13B,ATM,PTPN6,IL6R,CD79A,IL33,CBL,CD40,IL1RN,PLCG2,CD72,LAT,CREM,CD86,PIK3CD,TNF,HLA-E,PIK3CA,CD2BP2,CAMK4,PIK3R5,FCGR2B,NFATC1,TLR7,AKT3,FCGR3A/FCGR3B,FCGR1B,LSM14B,GRB2,FCGR2A,TNFRSF13C,PRPF18,CD80,HLA-C,LYN,FCER1G,PIM2
Lipid Antigen Presentation by CD1	1.52E00	3.46E-01		B2M,CD1D,AP2A1,ARF6,CD1A,FCER1G,PSAP,CD1C,AP2S1
Antiproliferative Role of TOB in T Cell Signaling	1.52E00	3.46E-01		TGFBR2,SMAD2,TGFBR1,MAPK1,TGFB1,TGFB2,TOB1,CDC34,RPS6KA1
Pentose Phosphate Pathway	1.5E00	4.55E-01		PGD,TKT,TALDO1,G6PD,TKTL2
Primary Immunodeficiency Signaling	1.47E00	2.88E-01		RFXANK,CD4,CIITA,CD79A,CD8A,TAP1,TNFRSF13C,IL7R,PTPRC,LCK,IKBKG,CD40,AIRE,ZAP70,TAP2
tRNA Splicing	1.45E00	3.14E-01		ENPP6,PDE2A,TSEN34,PDE3B,PDE9A,PDE3A,PDE5A,PDE4D,PDE4B,PDE1C,PDE6H
Adipogenesis pathway	1.44E00	2.44E-01		DGKD,WNT10B,DDIT3,FGF2,SAP30L,BMP2,CEBPD,BMPR2,FBXW7,HIF1A,EGR2,TGFB1,AGPAT2,FABP4,PPARG,HDAC9,ATG5,CCNH,HDAC4,ATG7,TXNIP,CEBPB,EBF1,SIRT2,FOXO1,DLK1,KLF5,KLF3,RPS6KA1,TNF,PER2
nNOS Signaling in Skeletal Muscle Cells	1.44E00	4E-01		SNTB2,CALM1 (includes others),CAMK4,RYR2,SNTB1,CAPN3
Dermatan Sulfate Biosynthesis (Late Stages)	1.42E00	2.95E-01		CHST7,DSEL,HS3ST3A1,CHST15,DSE,CHST2,HS3ST3B1,SULT1A3/SULT1A4,CHST3,HS3ST1,CHST13,SULT1B1,HS3ST5
1D-myo-inositol Hexakisphosphate Biosynthesis II (Mammalian)	1.41E00	3.68E-01		SYNJ2,ITPK1,IPMK,ITPKB,ITPKC,INPP5K,INPP5A
D-myo-inositol (1,3,4)-trisphosphate Biosynthesis	1.41E00	3.68E-01		SYNJ2,IPMK,ITPKB,ITPKC,INPP5K,INPP5A,PTEN
Aldosterone Signaling in Epithelial Cells	1.41E00	2.37E-01		RAF1,PIK3CA,DNAJC17,MAPK1,SGK1,SOS2,HSPA1A/HSPA1B,HSPA6,PIK3R5,DNAJC13,DNAJC3,DNAJB2,PLCH2,HSPA1L,PLCD1,PIK3CG,PRKCE,DNAJB1,PLCL1,SCNN1B,MAP2K1,PRKCA,ATM,DNAJB8,DNAJB12,PLCL2,DNAJB9,DNAJC5,DUSP1,PLCG2,DNAJC5B,NR3C2,PRKCH,PIK3CD,PIP4K2A,PRKCB
Cellular Effects of Sildenafil (Viagra)	1.36E00	2.4E-01		CAMK4,MYH9,MYL6,PDE3A,PPP1CB,PLCH2,PLCD1,CACNA1E,PDE3B,KCNQ3,PDE4D,PLCL1,MYL12B,MYL12A,CACNG6,PDE2A,CACNA1D,ACTB,PLCL2,PDE4B,PDE1C,MYL9,CALM1 (includes others),KCNQ2,PLCG2,PRKACA,PRKAG2,PDE5A,ADCY7,PRKAR1A,SLC4A10
Glycogen Degradation III	1.33E00	4.17E-01		GAA,PGM5,PYGL,TYMP,MGAM
Ovarian Cancer Signaling	1.28E00	2.37E-01		RAF1,PIK3CA,WNT10B,MAPK1,AXIN1,PIK3R5,WNT16,PTEN,VEGFA,ARRB1,WNT7A,EDN1,PIK3CG,WNT4,AKT3,CTNNB1,MAP2K1,WNT5B,ATM,SRC,FGF9,PTGS1,APC,WNT3A,PRKACA,PRKAG2,PIK3CD,TCF7L2,WNT11,MMP9,PRKAR1A
G Protein Signaling Mediated by Tubby	1.26E00	3.03E-01		GNB4,LCK,GNG11,PLCG2,GNG2,GNB2,GNAQ,JAK2,GNG12,GNG10
Melanoma Signaling	1.24E00	2.86E-01		RAF1,PIK3CA,BAD,MAPK1,PIK3CG,CDKN1A,PIK3R5,AKT3,PIK3CD,MAP2K1,PTEN,ATM
Putrescine Degradation III	1.18E00	3.53E-01		ALDH2,MAOB,SMOX,SAT1,SAT2,IL4I1
TR/RXR Activation	1.17E00	2.47E-01		PIK3CA,CAMK4,PIK3R5,BCL3,HIF1A,NCOA3,KLF9,HP,SLC16A3,LDLR,NCOA2,COL6A3,PDE3B,PIK3CG,NCOA1,AKT3,NCOA4,PIK3CD,RXRA,RCAN2,ATM
Protein Ubiquitination Pathway	1.17E00	2.16E-01		FZR1,UBR2,HSPA1A/HSPA1B,HLA-B,DNAJC3,FBXW7,PSMB8,DNAJB2,TCEB2,UBE2B,BAG1,BIRC3,DNAJB12,USP38,USP9X,BIRC6,PSME2,TRAF6,CBL,DNAJC5,UBE2H,USP32,DNAJC5B,TAP2,UBE2J2,PSMB3,B2M,DNAJC17,USP18,PSMB10,PSMD9,HSPA6,DNAJC13,TAP1,HSPA1L,UBE2F,USP3,DNAJB1,AMFR,DNAJB8,PSMB9,IFNG,UBB,USP15,DNAJB9,UBE2L6,UBE2D1,PSME1,HLA-C,CDC34,UBC,USP9Y,USP25,UBE2D3,BIRC2
Heparan Sulfate Biosynthesis	1.16E00	2.63E-01		CHST7,XYLT1,EXT1,HS3ST3A1,CHST15,CHST2,HS3ST3B1,SULT1A3/SULT1A4,CHST3,B3GAT1,EXTL3,HS3ST1,CHST13,SULT1B1,HS3ST5
Sonic Hedgehog Signaling	1.15E00	3E-01		ARRB2,GLI2,GLI3,PTCH1,PRKACA,PRKAG2,GLI1,PRKAR1A,DYRK1A
Netrin Signaling	1.14E00	2.82E-01		PPP3R2,UNC5A,RYR2,CHP1,PRKACA,PRKAG2,ABLIM2,PPP3CC,NFATC1,PPP3CA,PRKAR1A
Urea Cycle	1.13E00	5E-01		ASS1,ASL,ARG1
Pentose Phosphate Pathway (Non-oxidative Branch)	1.13E00	5E-01		TKT,TALDO1,TKTL2
Allograft Rejection Signaling	1.13E00	2.44E-01		B2M,IFNG,GZMB,HLA-B,FAS,CD28,PRF1,CD80,CD40,HLA-DMA,HLA-C,HLA-DRA,HLA-DMB,FCER1G,CD86,HLA-F,HLA-DPB1,TNF,HLA-E,FASLG,HLA-DPA1
Factors Promoting Cardiogenesis in Vertebrates	1.08E00	2.39E-01		SMAD2,TGFBR1,AXIN1,BMP2,TGFBR3,BMPR2,NOG,APC,TGFBR2,MAPK14,TGFB1,TGFB2,PRKCE,PRKCH,CTNNB1,ACVR1C,WNT11,ACVR2A,LRP1,TCF7L2,PRKCA,PRKCB
Tetrahydrobiopterin Biosynthesis I	1.08E00	6.67E-01		GCH1,PTS
Glutathione Redox Reactions II	1.08E00	6.67E-01		GSR,GLRX
1D-myo-inositol Hexakisphosphate Biosynthesis V (from Ins(1,3,4)P3)	1.08E00	6.67E-01		ITPK1,IPMK
Tetrahydrobiopterin Biosynthesis II	1.08E00	6.67E-01		GCH1,PTS
N-acetylglucosamine Degradation I	1.08E00	6.67E-01		GNPDA1,AMDHD2
Differential Regulation of Cytokine Production in Macrophages and T Helper Cells by IL-17A and IL-17F	1.07E00	3.33E-01		CCL4,CXCL1,CCL5,CCL3,IL13,TNF
Phenylalanine Degradation IV (Mammalian, via Side Chain)	1.06E00	3.57E-01		ALDH2,MAOB,SMOX,SLC27A3,IL4I1
Heparan Sulfate Biosynthesis (Late Stages)	1.02E00	2.6E-01		CHST7,EXT1,HS3ST3A1,CHST15,CHST2,HS3ST3B1,SULT1A3/SULT1A4,CHST3,EXTL3,HS3ST1,CHST13,SULT1B1,HS3ST5
GADD45 Signaling	9.75E-01	3.16E-01		GADD45B,GADD45A,CCND3,GADD45G,CDKN1A,ATM
Gustation Pathway	9.25E-01	2.23E-01		ENPP6,TAS2R9,PDE3A,P2RY10,GNG11,PDE3B,TAS1R3,PDE4D,SCNN1B,PDE2A,PDE9A,GNG2,P2RX5,PDE4B,PDE1C,PDE6H,P2RY13,P2RY2,P2RY14,P2RY6,PKD2L1,PRKACA,PRKAG2,PDE5A,P2RY12,ADCY7,PRKAR1A
Superpathway of D-myo-inositol (1,4,5)-trisphosphate Metabolism	9.23E-01	2.92E-01		SYNJ2,IPMK,ITPKB,ITPKC,INPP5K,INPP5A,PTEN
Intrinsic Prothrombin Activation Pathway	8.89E-01	2.76E-01		F12,PROS1,F5,F13A1,COL10A1,THBD,COL18A1,COL3A1
HIF1α Signaling	8.87E-01	2.25E-01		SLC2A5,EGLN2,PIK3CA,MAPK1,PIK3R5,HIF1A,TCEB2,MMP25,MAPK11,MMP24,SLC2A3,VEGFA,EGLN1,MAPK14,EDN1,PIK3CG,MMP8,NCOA1,AKT3,EGLN3,PIK3CD,MMP9,ATM
B Cell Development	8.65E-01	2.65E-01		IL7R,PTPRC,CD80,CD40,HLA-DMA,HLA-DRA,HLA-DMB,CD86,CD79A
CDP-diacylglycerol Biosynthesis I	8.54E-01	3.12E-01		ABHD5,CDS1,AGPAT2,AGPAT9,AGPAT3
Airway Inflammation in Asthma	8.31E-01	5E-01		IL13,TNF
Heme Degradation	8.31E-01	5E-01		HMOX1,BLVRA
α-tocopherol Degradation	8.31E-01	5E-01		CYP4F3,CYP4F12
Sphingosine and Sphingosine-1-phosphate Metabolism	8.06E-01	3.75E-01		NAAA,SGPP1,ASAH1
Tryptophan Degradation to 2-amino-3-carboxymuconate Semialdehyde	8.06E-01	3.75E-01		KMO,IDO1,KYNU
Role of Hypercytokinemia/hyperchemokinemia in the Pathogenesis of Influenza	7.86E-01	2.44E-01		IL33,CXCL10,CCR1,CXCL8,IFNG,CCL4,IL1RN,IL15,CCL5,CCL3,TNF
Methylthiopropionate Biosynthesis	7.5E-01	1E00		ADI1
Thio-molybdenum Cofactor Biosynthesis	7.5E-01	1E00		MOCOS
Thiamin Salvage III	7.5E-01	1E00		TPK1
Glutamine Biosynthesis I	7.5E-01	1E00		GLUL
Histamine Biosynthesis	7.5E-01	1E00		HDC
NAD Phosphorylation and Dephosphorylation	7.27E-01	3.08E-01		ACP5,NADK,PXYLP1,ACPP
Basal Cell Carcinoma Signaling	7E-01	2.22E-01		WNT10B,GLI2,AXIN1,BMP2,PTCH1,WNT16,APC,WNT3A,WNT7A,GLI3,WNT4,CTNNB1,GLI1,TCF7L2,WNT11,WNT5B
Phosphatidylglycerol Biosynthesis II (Non-plastidic)	6.9E-01	2.78E-01		ABHD5,CDS1,AGPAT2,AGPAT9,AGPAT3
Protein Citrullination	6.62E-01	4E-01		PADI4,PADI2
Pentose Phosphate Pathway (Oxidative Branch)	6.62E-01	4E-01		PGD,G6PD
Tetrapyrrole Biosynthesis II	6.62E-01	4E-01		ALAS2,ALAS1
Citrulline-Nitric Oxide Cycle	6.62E-01	4E-01		ASS1,ASL
Acetate Conversion to Acetyl-CoA	6.62E-01	4E-01		ACSS2,ACSL1
Circadian Rhythm Signaling	6.54E-01	2.42E-01		PER1,CRY2,BHLHE40,CREB3,CREB5,PER2,GRINA,GRIN3A
Superpathway of Citrulline Metabolism	6.42E-01	2.86E-01		GLS,ASS1,ASL,ARG1
Estrogen Receptor Signaling	6.12E-01	2.05E-01		RAF1,MAPK1,SOS2,GTF2A1,NR3C1,TAF13,KAT2B,NCOA2,MAP2K1,HIST2H3C,MED12L,SRC,SRA1,CCNH,GRB2,HIST1H3C,NR0B1,MED30,GTF2F1,NCOA3,H3F3A/H3F3B,NCOA1,MED31,NRIP1,MED13L,ESR1
Dopamine Degradation	6.11E-01	2.5E-01		ALDH2,MAOB,SMOX,SULT1A3/SULT1A4,SULT1B1,IL4I1
Inhibition of Matrix Metalloproteases	6.06E-01	2.31E-01		TIMP3,ADAM17,TIMP1,MMP8,ADAM10,MMP25,MMP9,MMP24,LRP1
Glycogen Degradation II	5.91E-01	3E-01		PGM5,PYGL,TYMP
Histidine Degradation VI	5.91E-01	3E-01		MICAL1,UROC1,MICAL2
Chondroitin Sulfate Degradation (Metazoa)	5.68E-01	2.67E-01		HYAL2,HEXB,GALNS,ARSB
Leukotriene Biosynthesis	5.68E-01	2.67E-01		LTA4H,DPEP3,GGT5,ALOX5
GPCR-Mediated Integration of Enteroendocrine Signaling Exemplified by an L Cell	5.64E-01	2.11E-01		GRPR,GNAQ,GNAI1,PLCL2,PLCH2,ADRB3,PLCD1,GNAI3,VIPR1,PLCG2,PRKAG2,PRKACA,PLCL1,ADCY7,PRKAR1A
Cell Cycle Regulation by BTG Family Proteins	5.6E-01	2.29E-01		PPP2R3A,PPM1J,PPP2R2B,BTG2,PPP2R5B,BTG1,E2F2,PPP2R5A
Triacylglycerol Biosynthesis	5.6E-01	2.29E-01		ABHD5,AGPAT2,LPPR2,DGAT2,ELOVL2,AGPAT9,LPIN2,AGPAT3
Purine Nucleotides Degradation II (Aerobic)	5.59E-01	2.5E-01		CECR1,GDA,IMPDH1,ADAT3,ACPP
Arginine Biosynthesis IV	5.37E-01	3.33E-01		ASS1,ASL
Ceramide Degradation	5.37E-01	3.33E-01		NAAA,ASAH1
Mechanisms of Viral Exit from Host Cells	5.24E-01	2.2E-01		SH3GL1,CHMP2B,CHMP2A,CHMP4B,ACTB,PRKCE,PRKCH,PRKCA,PRKCB
Estrogen-Dependent Breast Cancer Signaling	5.19E-01	2.1E-01		SRC,PIK3CA,MAPK1,PIK3CG,CREB3,IGF1R,PIK3R5,AKT3,PIK3CD,NFKB2,CREB5,ESR1,ATM
Phospholipases	5.12E-01	2.11E-01		PNPLA8,PLCD1,PLA2G16,HMOX1,PLD2,PLA2G2F,PLCG2,PLA2G4C,RARRES3,PLCL2,PLCH2,PLCL1
Parkinson's Signaling	5.03E-01	2.5E-01		MAPK14,MAPK1,MAPK11,SNCA
β-alanine Degradation I	4.89E-01	5E-01		ABAT
All-trans-decaprenyl Diphosphate Biosynthesis	4.89E-01	5E-01		PDSS1
Sulfate Activation for Sulfonation	4.89E-01	5E-01		PAPSS1
Anandamide Degradation	4.89E-01	5E-01		FAAH2
Thiosulfate Disproportionation III (Rhodanese)	4.89E-01	5E-01		TST
Glutamine Degradation I	4.89E-01	5E-01		GLS
Adenine and Adenosine Salvage III	4.42E-01	2.86E-01		CECR1,ADAT3
Glycoaminoglycan-protein Linkage Region Biosynthesis	4.42E-01	2.86E-01		XYLT1,B3GAT1
Pregnenolone Biosynthesis	4.42E-01	2.86E-01		MICAL1,MICAL2
BMP signaling pathway	4.29E-01	1.97E-01		RAF1,CAMK4,MAPK1,GRB2,BMP2,SMAD7,BMPR2,NFKB2,MAPK11,NOG,MAPK14,PRKACA,PRKAG2,MAP2K1,PRKAR1A
Serotonin Receptor Signaling	4.2E-01	2.05E-01		GCH1,MAOB,HTR2B,SMOX,PTS,SLC18A2,ADCY7,HTR2A,IL4I1
Tryptophan Degradation X (Mammalian, via Tryptamine)	3.96E-01	2.22E-01		ALDH2,MAOB,SMOX,IL4I1
Mitochondrial Dysfunction	3.92E-01	1.87E-01		FURIN,ATP5H,PRDX5,UQCR11,COX5B,COX8A,PSENEN,NDUFA4L2,ATP5E,NDUFB3,NDUFA2,NDUFB10,MAOB,SOD2,NDUFS6,CASP8,ATP5I,COX6B1,NDUFS7,SURF1,LRRK2,NDUFB1,NDUFA13,APP,GSR,VPS9D1,FIS1,NDUFB7,CYB5A,SNCA,PINK1,PSEN1
PXR/RXR Activation	3.84E-01	1.94E-01		FOXO1,CYP3A5,FOXO3,PRKAG2,PRKACA,NCOA1,AKT3,ALAS1,ABCC3,RXRA,TNF,NR3C1,PRKAR1A
Thyroid Cancer Signaling	3.78E-01	2E-01		PPARG,CXCL10,MAPK1,CXCL1,RXRA,CTNNB1,MAP2K1,TCF7L2
Histidine Degradation III	3.67E-01	2.5E-01		UROC1,MTHFD2
Citrulline Biosynthesis	3.67E-01	2.5E-01		GLS,ARG1
Purine Ribonucleosides Degradation to Ribose-1-phosphate	3.67E-01	2.5E-01		CECR1,ADAT3
Methylglyoxal Degradation I	3.52E-01	3.33E-01		HAGH
1,25-dihydroxyvitamin D3 Biosynthesis	3.52E-01	3.33E-01		POR
Ascorbate Recycling (Cytosolic)	3.52E-01	3.33E-01		GLRX
Thyroid Hormone Biosynthesis	3.52E-01	3.33E-01		CTSD
Oxidized GTP and dGTP Detoxification	3.52E-01	3.33E-01		DDX6
4-aminobutyrate Degradation I	3.52E-01	3.33E-01		ABAT
DNA Double-Strand Break Repair by Non-Homologous End Joining	3.32E-01	2.14E-01		XRCC4,ATM,NBN
Vitamin-C Transport	3.32E-01	2.14E-01		TXNDC2,GLRX,SLC2A3
Prostanoid Biosynthesis	3.06E-01	2.22E-01		PTGS1,TBXAS1
Calcium Transport I	3.06E-01	2.22E-01		ATP2B1,ATP2C2
Heme Biosynthesis II	3.06E-01	2.22E-01		ALAS2,ALAS1
Telomere Extension by Telomerase	2.89E-01	2E-01		TERF2IP,TINF2,NBN
NAD biosynthesis II (from tryptophan)	2.89E-01	2E-01		KMO,IDO1,KYNU
The Visual Cycle	2.89E-01	2E-01		RBP7,DHRS9,RDH10
Endoplasmic Reticulum Stress Pathway	2.77E-01	1.9E-01		DDIT3,ERN1,DNAJC3,MAP3K5
D-myo-inositol (1,4,5)-Trisphosphate Biosynthesis	2.69E-01	1.85E-01		PLCD1,CDIPT,PLCG2,PI4K2B,PIP4K2A
Retinoate Biosynthesis II	2.65E-01	2.5E-01		RBP7
Eumelanin Biosynthesis	2.65E-01	2.5E-01		DDT
Geranylgeranyldiphosphate Biosynthesis	2.65E-01	2.5E-01		FNTB
Arginine Degradation I (Arginase Pathway)	2.65E-01	2.5E-01		ARG1
Rapoport-Luebering Glycolytic Shunt	2.65E-01	2.5E-01		BPGM
Oxidative Ethanol Degradation III	2.51E-01	1.88E-01		ALDH2,ACSS2,ACSL1
Tetrahydrofolate Salvage from 5,10-methenyltetrahydrofolate	2.05E-01	2E-01		MTHFD2
CMP-N-acetylneuraminate Biosynthesis I (Eukaryotes)	2.05E-01	2E-01		NAGK
Trans, trans-farnesyl Diphosphate Biosynthesis	2.05E-01	2E-01		IDI1
Tyrosine Degradation I	2.05E-01	2E-01		HGD
Glutamate Degradation III (via 4-aminobutyrate)	2.05E-01	2E-01		ABAT
